# Supplementary material for: Gene expression profiling in chicken heterophils with Salmonella enteritidis stimulation using a chicken 44 K Agilent microarray
Source: BMC Genomics. 2008 Nov 6;9:526. doi: 10.1186/1471-2164-9-526 (PMC2588606; doi:10.1186/1471-2164-9-526)
Supplement: Additional file 1 — Differentially expressed genes in the comparison AI to AN. The file contains all differentially expressed (P < 0.001 with fold-change > 1.5 or < -1.5) genes shown in the comparison between infected and non-infected cells within line A. [file 1471-2164-9-526-S1.xls]

## Sheet: AIN
Accessions No.	P value (AI/AN)	FDR (AI/AN)	Fold change (AI/AN)	Gene Description
gb|BU433822	1.55011e-06	0.00371246	21.6131	XP_417176 : gi:50731121:ref:XP_417176.1: PREDICTED: similar to interstitial collagenase precursor - rabbit [Gallus gallus]
tc|TC222937	0.000124965	0.0665891	12.0336	RNU93851 rod-type cyclic nucleotide-gated cation channel {Rattus norvegicus;} , partial (3%) [TC222937]
gb|AJ309540	1.592e-07	0.00161672	11.3885	Gallus gallus mRNA for chicken interleukin-6 precursor (IL-6 gene). [AJ309540]
gb|BU353859	2.72453e-05	0.0250568	9.29708	no hits
gb|Y14971	7.56142e-08	0.00161672	8.92539	Gallus gallus mRNA for K60 protein. [Y14971]
gb|AB045597	2.0694e-05	0.0195651	8.49069	Q9I878 : (Q9I878) Peroxisome proliferator-activated receptor gamma
gb|BU475859	9.05254e-06	0.0112117	8.0237	no hits
gb|U26946	1.97108e-06	0.00393202	7.77956	Gallus gallus inhibin beta A subunit mRNA, complete cds. [U26946]
gb|M16199	6.385e-07	0.00245023	7.39867	Chicken embryo fibroblast protein mRNA, complete cds. [M16199]
gb|CR389044	3.17139e-07	0.00189815	7.30092	Gallus gallus finished cDNA, clone ChEST838h20. [CR389044]
gb|Y14971	2.89903e-07	0.00189815	7.10572	O73912 : (O73912) K60 protein precursor (CXC chemokine K60)
gb|M16199	3.21014e-06	0.00549171	5.79734	Q546U2 : (Q546U2) Putative interleukin-8
gb|BX931885	4.77345e-06	0.00714051	5.64291	Gallus gallus finished cDNA, clone ChEST790d12. [BX931885]
tc|TC196623	1.2525e-06	0.00320777	5.41894	Q8I727 (Q8I727) TcC31.32, partial (11%) [TC196623]
gb|AJ309540	4.40706e-06	0.00714051	5.21323	Q90YI0 : (Q90YI0) Interleukin-6 precursor
tc|TC227370	3.82002e-07	0.00196059	5.04552	Unknown
gb|CR405912	3.03278e-06	0.00544295	5.02789	no hits
gb|BU421025	5.47958e-06	0.00757232	4.97189	no hits
gb|CR386430	1.00393e-06	0.00299392	4.86224	no hits
gb|BU476209	4.11255e-05	0.0354994	4.82543	no hits
tc|TC217193	2.6797e-06	0.00506761	4.73461	HSU12767 mitogen induced nuclear orphan receptor {Homo sapiens;} , partial (5%) [TC217193]
gb|L34553	4.61245e-06	0.00714051	4.61448	Q90826 : (Q90826) Small inducible cytokine A4 homolog precursor (Macrophage inflammatory protein 1-beta homolog)
gb|AJ564201	0.000930422	0.198084	4.55443	Gallus gallus mRNA for interleukin-12 beta chain precursor (IL12B gene). [AJ564201]
gb|BU305445	9.84641e-07	0.00299392	4.48438	no hits
tc|TC215564	0.000129707	0.0665891	4.40835	AXU1_HUMAN (Q96S65) Axin-1 up-regulated gene 1 protein (TGF-beta induced apoptosis protein 3) (TAIP-3) (URAX1 protein), partial (27%) [TC215564]
gb|J05187	1.81031e-05	0.0175751	4.38855	Chicken urokinase-type plasminogen activator (uPA) mRNA, complete cds. [J05187]
gb|ENSGALT00000000680.2	0.000934201	0.198084	4.18748	no hits
tc|TC205220	0.000292496	0.109024	4.13489	Unknown
gb|BX260700	7.47467e-06	0.00993983	4.11402	no hits
gb|J05187	4.7296e-05	0.0361534	4.03659	P15120 : (P15120) Urokinase-type plasminogen activator precursor (uPA) (U-plasminogen activator)
tc|TC219886	1.76525e-05	0.0175751	4.01124	Unknown
gb|CR389772	8.75699e-05	0.0552143	3.95152	no hits
gb|BX931309	4.70485e-05	0.0361534	3.95073	Gallus gallus finished cDNA, clone ChEST337d17. [BX931309]
gb|X56201	5.31477e-05	0.0389332	3.9385	Chicken (G. domesticus) HO-1 mRNA for haem oxygenase (EC 1.14.99.3). [X56201]
tc|TC199700	6.82174e-07	0.00245023	3.85318	Unknown
gb|AJ851659	1.89686e-06	0.00393202	3.85203	P42070 : (P42070) T lymphocyte activation antigen CD80 precursor (Activation B7-1 antigen)
gb|BU409770	0.000606117	0.16497	3.77764	no hits
gb|AY568632	0.000121547	0.0665891	3.77387	Q9CQ20 : (Q9CQ20) Mid1 interacting protein 1 (Gastrulation specific G12-like protein) (Mid1-interacting G12-like protein) (Protein STRAIT11499 homolog)
gb|CO766166	0.00012979	0.0665891	3.51521	spleen_EST01892 Spleen cDNA Library Gallus gallus cDNA 3', mRNA sequence [CO766166]
gb|X56201	3.7424e-05	0.0336134	3.49698	P14791 : (P14791) Heme oxygenase (HO)
gb|AF503351	8.02821e-06	0.0103034	3.44044	Gallus gallus nocturnin (NOC) mRNA, complete cds. [AF503351]
gb|Y15006	6.96288e-05	0.0471797	3.40314	O73909 : (O73909) Interleukin-1beta
gb|BU124424	4.54896e-05	0.0361534	3.33356	Q9PU44 : (Q9PU44) Cytochrome P450
gb|BU426172	1.15355e-05	0.013772	3.2756	no hits
gb|BX934837	0.000271147	0.104747	3.23523	NP_001005571 : gi:53986561:ref:NP_001005571.1: cytochrome P450, family 8, subfamily B [Gallus gallus]
gb|AJ564201	0.000116844	0.0665891	3.18534	Q6X0K9 : (Q6X0K9) IL-12p40 subunit
gb|BU382282	0.000486338	0.14683	3.16262	no hits
gb|M64990	0.000316476	0.113701	3.14087	Chicken prostaglandin G/H synthase mRNA, complete cds. [M64990]
gb|D38028	5.58758e-05	0.0401665	3.13899	Gallus domesticus mRNA for n-calpain-1 large subunit (p94), complete cds. [D38028]
gb|CR387287	1.76641e-06	0.00393202	3.13365	O42253 : (O42253) MAP kinase phosphatase-1 (Fragment)
gb|M64990	0.000444396	0.138053	3.10154	P27607 : (P27607) Prostaglandin G/H synthase 2 precursor (Cyclooxygenase-2) (COX-2) (Prostaglandin-endoperoxide synthase 2) (Prostaglandin H2 synthase 2) (PGH synthase 2) (PGHS-2) (PHS II) (Mitogen-inducible PGHS)
gb|BM427352	0.000373005	0.127665	2.91859	Q5F3A8 : (Q5F3A8) Hypothetical protein
gb|AF131224	0.000267348	0.104402	2.89968	Q09118 : (Q09118) Heparin-binding EGF-like growth factor precursor (HB-EGF) (HBEGF) (Diphteria toxin receptor) (DT-R)
gb|CR388580	5.34354e-06	0.00757232	2.89765	Gallus gallus finished cDNA, clone ChEST258o16. [CR388580]
gb|CR405791	0.000852386	0.193821	2.87111	Gallus gallus finished cDNA, clone ChEST570i12. [CR405791]
gb|BX935618	0.000203257	0.085911	2.7456	Gallus gallus finished cDNA, clone ChEST166c5. [BX935618]
tc|TC187883	9.4156e-08	0.00161672	2.73437	SEH1_HUMAN (Q96EE3) Nucleoporin SEH1 (SEC13-like protein), partial (55%) [TC187883]
gb|CR405865	0.000138414	0.068852	2.70851	no hits
gb|M60657	0.000872008	0.195804	2.65382	Chicken HMG-CoA synthase mRNA, complete cds. [M60657]
gb|BX930456	6.53627e-05	0.0460712	2.63057	XP_414811 : gi:50755595:ref:XP_414811.1: PREDICTED: similar to dexamethasone-induced ras-related protein 1 [Gallus gallus]
tc|TC189956	9.53049e-05	0.0580314	2.60909	Q6EE24 (Q6EE24) IRF2, partial (6%) [TC189956]
gb|CR389058	0.000181565	0.0823369	2.607	no hits
tc|TC190993	4.15474e-05	0.0354994	2.59841	PIM3_COTJA (Q9PU85) Serine/threonine-protein kinase Pim-3 (qpim) , partial (79%) [TC190993]
gb|BX934897	8.57009e-05	0.0550454	2.59607	Gallus gallus finished cDNA, clone ChEST149o4. [BX934897]
gb|AJ720630	0.000798293	0.189026	2.59374	Q5ZJ04 : (Q5ZJ04) Hypothetical protein
gb|AJ721107	0.000237968	0.0960092	2.58313	Q7T3X8 : (Q7T3X8) Src-like adaptor protein
tc|TC216993	0.00020611	0.0861039	2.57487	Q8L283 (Q8L283) EDTA-resistant nuclease, partial (6%) [TC216993]
tc|TC223340	7.49995e-05	0.0498987	2.54976	Q8HLG3 (Q8HLG3) NADH dehydrogenase subunit 3, partial (9%) [TC223340]
gb|A_87_P041031	4.84645e-05	0.0363013	2.53299	Unknown
gb|BU383023	0.00012527	0.0665891	2.50804	XP_224403 : gi:62661726:ref:XP_224403.3: PREDICTED: hypothetical protein XP_224403 [Rattus norvegicus]
gb|BX269876	8.58365e-05	0.0550454	2.49628	XP_687463 : gi:68370476:ref:XP_687463.1: PREDICTED: similar to myosin heavy chain (5G32) [Danio rerio]
gb|CR387282	0.000182098	0.0823369	2.48731	Gallus gallus finished cDNA, clone ChEST179l12. [CR387282]
gb|AF219232	0.000124478	0.0665891	2.48085	Q9IA88 : (Q9IA88) Serine/threonine-protein kinase SNF1-like kinase 2 (Qin-induced kinase)
gb|CR387585	0.000566309	0.158952	2.4754	XP_422686 : gi:50752168:ref:XP_422686.1: PREDICTED: similar to hypothetical protein FLJ13386 [Gallus gallus]
tc|TC194778	0.000964541	0.199156	2.46946	Unknown
tc|TC200879	6.09402e-07	0.00245023	2.44318	Unknown
gb|CR386172	0.000563312	0.158952	2.4383	Gallus gallus finished cDNA, clone ChEST9k2. [CR386172]
gb|BX270027	0.000196477	0.085911	2.39552	BX270027 AGENAE Gallus gallus multi-tissues normalized library (gcag) Gallus gallus cDNA clone gcag0019c.g.17 3prim, mRNA sequence [BX270027]
gb|BX934897	1.25573e-05	0.0146026	2.36742	ENSGALP00000011458 : ENSGALP00000011458 pep:novel chromosome:WASHUC1:2:12350073:12369494:-1 gene:ENSGALG00000007082 transcript:ENSGALT00000011472
gb|AF204396	4.27635e-05	0.0356821	2.34363	P57788 : (P57788) Monocarboxylate transporter 4 (MCT 4)
gb|AJ720414	1.79524e-07	0.00161672	2.3032	Q7Z628 : (Q7Z628) Neuroepithelial cell transforming gene 1 protein (p65 Net1 proto-oncogene) (Rho guanine nucleotide exchange factor 8)
gb|BU205290	4.37329e-05	0.0356821	2.25428	no hits
gb|BX270887	0.000449582	0.138053	2.20362	no hits
gb|AF204396	0.000398039	0.130032	2.20075	Gallus gallus monocarboxylate transporter 4 (MCT4) mRNA, complete cds. [AF204396]
gb|AJ720630	0.000185634	0.0823369	2.1889	Gallus gallus mRNA for hypothetical protein, clone 22c14. [AJ720630]
gb|BU281654	1.45261e-05	0.0148841	2.18518	XP_419127 : gi:50736549:ref:XP_419127.1: PREDICTED: similar to Nucleoporin SEH1 (SEC13-like protein) [Gallus gallus]
gb|AY278230	0.000131595	0.0665891	2.16626	Gallus gallus Src-like adaptor protein mRNA, complete cds. [AY278230]
gb|AJ719758	0.000898948	0.198084	2.14899	Gallus gallus mRNA for hypothetical protein, clone 6c20. [AJ719758]
gb|BX934519	0.00030892	0.113251	2.11954	Gallus gallus finished cDNA, clone ChEST606l15. [BX934519]
gb|BX267209	0.000574509	0.160003	2.09112	no hits
tc|TC213608	9.45478e-05	0.0580314	2.08319	Unknown
gb|CR389106	0.000144474	0.0701423	2.06824	Gallus gallus finished cDNA, clone ChEST840e2. [CR389106]
gb|BX935618	0.0001399	0.068852	2.00551	XP_422210 : gi:50750970:ref:XP_422210.1: PREDICTED: similar to Estradiol 17 beta-dehydrogenase 7 (17-beta-HSD 7) (17-beta-hydroxysteroid dehydrogenase 7) (PRL receptor associated protein) (PRAP) [Gallus gallus]
gb|BX932362	0.00093253	0.198084	2.00391	Gallus gallus finished cDNA, clone ChEST355i12. [BX932362]
gb|BX935117	0.000688298	0.176632	1.99093	Gallus gallus finished cDNA, clone ChEST534e14. [BX935117]
gb|AJ851480	0.000937296	0.198084	1.92958	Q5F420 : (Q5F420) Hypothetical protein
gb|CR385495	0.000399956	0.130032	1.92495	no hits
gb|AJ720354	0.000240338	0.0960092	1.90942	Q5ZJT0 : (Q5ZJT0) Hypothetical protein
gb|DR428723	0.000112008	0.0649052	1.88683	no hits
gb|AJ720327	0.000293762	0.109024	1.86806	no hits
tc|TC214880	1.09768e-06	0.00303998	1.78425	GB13_HUMAN (Q14344) Guanine nucleotide-binding protein, alpha-13 subunit (G alpha 13), partial (18%) [TC214880]
gb|BX261631	0.000932338	0.198084	1.76297	BX261631 AGENAE Gallus gallus multi-tissues normalized library (gcag) Gallus gallus cDNA clone gcag0015c.l.12 3prim, mRNA sequence [BX261631]
gb|CR523657	0.000840475	0.193563	1.74857	Gallus gallus finished cDNA, clone ChEST842c20. [CR523657]
gb|BX932320	0.000492165	0.14735	1.72065	O75293 : (O75293) Growth arrest and DNA-damage-inducible protein GADD45 beta (Negative growth-regulatory protein MyD118) (Myeloid differentiation primary response protein MyD118)
gb|AJ720281	1.41481e-05	0.0148841	1.71979	Q5ZK03 : (Q5ZK03) Hypothetical protein
tc|TC197569	0.000986789	0.201434	1.69452	Q640Q1 (Q640Q1) AT rich interactive domain 1A (Swi1 like), partial (11%) [TC197569]
gb|AJ720267	0.000526017	0.153644	1.67448	Gallus gallus mRNA for hypothetical protein, clone 13m6. [AJ720267]
gb|AF163810	0.000728535	0.181765	1.66696	Gallus gallus peroxisome proliferator-activated receptor beta (PPARbeta) mRNA, complete cds. [AF163810]
gb|AJ720070	0.000895405	0.198084	1.61172	Gallus gallus mRNA for hypothetical protein, clone 10c14. [AJ720070]
tc|TC215304	0.000294355	0.109024	1.60785	O12943 (O12943) Transcription factor cash4, complete [TC215304]
tc|TC220283	0.000950827	0.198916	1.56424	Unknown
tc|TC199616	0.000184419	0.0823369	1.551	Unknown
gb|CR386456	0.000405364	0.130032	1.54806	no hits
gb|AJ720536	0.000385271	0.130032	1.52745	Gallus gallus mRNA for hypothetical protein, clone 19n17. [AJ720536]
gb|A_87_P042003	0.000101677	0.060652	1.51089	Unknown
tc|TC204718	0.000373111	0.127665	-1.52333	Unknown
gb|CR385527	0.000800481	0.189026	-1.53419	ENSRNOP00000004937 : ENSRNOP00000004937 pep:novel chromosome:RGSC3.4:13:81607326:81739956:-1 gene:ENSRNOG00000003581 transcript:ENSRNOT00000004937
tc|TC226756	0.000780696	0.189026	-1.55193	Unknown
gb|BU426892	0.000201633	0.085911	-1.56346	XP_415508 : gi:50757404:ref:XP_415508.1: PREDICTED: similar to Sh2d3c-prov protein [Gallus gallus]
gb|AJ719981	0.00080499	0.189026	-1.56674	Q5ZKV3 : (Q5ZKV3) Hypothetical protein
tc|TC225714	0.000657428	0.169924	-1.65765	Unknown
gb|BX932088	0.000359023	0.126457	-1.67202	XP_420971 : gi:50747742:ref:XP_420971.1: PREDICTED: similar to cell surface retention sequence binding protein-1 [Gallus gallus]
tc|TC221407	6.9232e-05	0.0471797	-1.74229	Unknown
gb|CR406019	0.000916926	0.198084	-1.79769	XP_424549 : gi:50807185:ref:XP_424549.1: PREDICTED: similar to Midline 2 protein (Midline defect 2) (Tripartite motif protein 1), partial [Gallus gallus]
gb|CR386420	0.000812723	0.189602	-1.80345	Gallus gallus finished cDNA, clone ChEST234j24. [CR386420]
gb|BU366414	0.000542096	0.155807	-1.82048	no hits
gb|AJ721104	0.000156321	0.0748821	-1.84633	Q5ZHN0 : (Q5ZHN0) Hypothetical protein
gb|CR391398	0.000695603	0.177241	-1.88099	Gallus gallus finished cDNA, clone ChEST652p12. [CR391398]
gb|CR390308	0.000524985	0.153644	-1.90313	Q8UVS4 : (Q8UVS4) GAS41
gb|ENSGALT00000030127.1	0.000169382	0.0790312	-1.92072	no hits
tc|TC224596	0.00062537	0.166585	-1.92399	FL3L_MOUSE (P49772) SL cytokine precursor (Fms-related tyrosine kinase 3 ligand) (Flt3 ligand) (Flt3L), partial (7%) [TC224596]
gb|AB175678	0.000220693	0.0911363	-1.96148	Q5TLZ2 : (Q5TLZ2) Parathyroid hormone-related protein
gb|CR386167	0.000727266	0.181765	-1.99611	no hits
gb|BX930367	0.000770229	0.188268	-2.00872	Gallus gallus finished cDNA, clone ChEST624e19. [BX930367]
gb|X70400	0.000871886	0.195804	-2.02547	Q90748 : (Q90748) Brush border myosin IB
gb|CR524312	0.00024051	0.0960092	-2.1096	XP_414847 : gi:50755673:ref:XP_414847.1: PREDICTED: similar to NADPH oxidase organizer 1 isoform b; regulatory protein P41NOX; Nox organizer 1 [Gallus gallus]
gb|BU243748	0.000249155	0.0983672	-2.11298	Q86YC3 : (Q86YC3) Leucine rich repeat containing 33 (ELLP3030)
gb|BX930367	0.00095784	0.198916	-2.13913	XP_417465 : gi:50758891:ref:XP_417465.1: PREDICTED: similar to Bactericidal permeability-increasing protein precursor (BPI) (CAP 57) [Gallus gallus]
gb|CR391100	0.000592589	0.16377	-2.20362	no hits
gb|AJ719555	0.000161614	0.0763989	-2.26982	Gallus gallus mRNA for hypothetical protein, clone 3f13. [AJ719555]
gb|BU234963	0.000852208	0.193821	-2.32775	no hits
gb|AJ719555	0.000276812	0.105798	-2.34785	Q5ZM29 : (Q5ZM29) Hypothetical protein
gb|CR407123	0.000556945	0.158805	-2.37311	Gallus gallus finished cDNA, clone ChEST753e18. [CR407123]
gb|BU283889	0.000399752	0.130032	-2.46996	no hits
gb|CR407123	0.000312566	0.11343	-2.49204	no hits
gb|AJ720748	0.000418153	0.132947	-2.87542	Q5ZIN6 : (Q5ZIN6) Hypothetical protein
gb|AY633577	0.00063742	0.168139	-3.01591	Gallus gallus toll-like receptor 7 mRNA, partial sequence. [AY633577]
gb|AF261079	0.000405362	0.130032	-3.05079	Q9I8K7 : (Q9I8K7) CBP/p300-interacting transactivator
tc|TC206514	0.000840164	0.193563	-3.49174	Sigma-70, region 4 family {Mycobacterium smegmatis str. MC2 155;} , partial (5%) [TC206514]
gb|CR338945	0.000471431	0.143535	-3.84664	no hits
gb|AJ720504	1.33876e-05	0.014813	-4.20637	Q5ZJD0 : (Q5ZJD0) Hypothetical protein
gb|CR385967	0.000198739	0.085911	-4.20721	XP_423677 : gi:50794283:ref:XP_423677.1: PREDICTED: similar to MAS proto-oncogene [Gallus gallus]
