# Supplementary material for: Gene expression profiling in chicken heterophils with Salmonella enteritidis stimulation using a chicken 44 K Agilent microarray
Source: BMC Genomics. 2008 Nov 6;9:526. doi: 10.1186/1471-2164-9-526 (PMC2588606; doi:10.1186/1471-2164-9-526)
Supplement: Additional file 2 — Differentially expressed genes in the comparison BI to BN. The file contains all differentially expressed (P < 0.001 with fold-change > 1.5 or < -1.5) genes shown in the comparison between infected and non-infected cells within line B. [file 1471-2164-9-526-S2.xls]

## Sheet: BIN
Accessions No.	P value (BI/BN)	FDR (BI/BN)	Fold change (BI/BN)	Gene Description
gb|BU476209	7.78692e-07	0.00718671	9.59747	no hits
gb|AJ309540	6.74121e-07	0.00718671	8.95668	Gallus gallus mRNA for chicken interleukin-6 precursor (IL-6 gene). [AJ309540]
gb|U26946	4.69665e-06	0.0148147	6.80461	Gallus gallus inhibin beta A subunit mRNA, complete cds. [U26946]
gb|BU340402	0.0002284	0.10372	6.72949	no hits
gb|AJ564201	0.000233079	0.10372	5.90678	Gallus gallus mRNA for interleukin-12 beta chain precursor (IL12B gene). [AJ564201]
gb|AJ309540	6.56454e-06	0.0177236	4.93079	Q90YI0 : (Q90YI0) Interleukin-6 precursor
gb|CR386428	0.000813866	0.184334	4.6002	no hits
tc|TC227370	7.87759e-07	0.00718671	4.5855	Unknown
gb|BU475859	0.000287342	0.116867	4.52764	no hits
gb|Y14971	1.583e-05	0.0272167	4.12473	Gallus gallus mRNA for K60 protein. [Y14971]
gb|M16199	5.42683e-05	0.0463144	4.02732	Chicken embryo fibroblast protein mRNA, complete cds. [M16199]
tc|TC217193	1.02533e-05	0.0237456	3.99682	HSU12767 mitogen induced nuclear orphan receptor {Homo sapiens;} , partial (5%) [TC217193]
tc|TC196623	1.37806e-05	0.0272167	3.95626	Q8I727 (Q8I727) TcC31.32, partial (11%) [TC196623]
gb|Y14971	2.42162e-05	0.0352062	3.92395	O73912 : (O73912) K60 protein precursor (CXC chemokine K60)
gb|M16199	0.000139247	0.0756485	3.6006	Q546U2 : (Q546U2) Putative interleukin-8
gb|CR389044	6.24422e-05	0.0489407	3.5934	Gallus gallus finished cDNA, clone ChEST838h20. [CR389044]
gb|CR405912	7.24521e-05	0.0527365	3.39669	no hits
gb|AJ444422	0.000839789	0.186852	3.25047	AJ444422 dkfz426 Gallus gallus cDNA clone 41e9r1, mRNA sequence [AJ444422]
gb|M64990	0.000278705	0.114586	3.18802	Chicken prostaglandin G/H synthase mRNA, complete cds. [M64990]
gb|BX270027	1.7579e-05	0.0277051	3.08762	BX270027 AGENAE Gallus gallus multi-tissues normalized library (gcag) Gallus gallus cDNA clone gcag0019c.g.17 3prim, mRNA sequence [BX270027]
tc|TC219886	0.000267679	0.111263	3.06026	Unknown
gb|L34553	0.000147894	0.0776953	3.0156	Q90826 : (Q90826) Small inducible cytokine A4 homolog precursor (Macrophage inflammatory protein 1-beta homolog)
gb|BU426172	3.2434e-05	0.0383652	2.9297	no hits
gb|M64990	0.000716033	0.179363	2.92297	P27607 : (P27607) Prostaglandin G/H synthase 2 precursor (Cyclooxygenase-2) (COX-2) (Prostaglandin-endoperoxide synthase 2) (Prostaglandin H2 synthase 2) (PGH synthase 2) (PGHS-2) (PHS II) (Mitogen-inducible PGHS)
gb|BX260700	0.000230931	0.10372	2.82102	no hits
gb|AJ564201	0.000476507	0.147736	2.71171	Q6X0K9 : (Q6X0K9) IL-12p40 subunit
gb|AF131224	0.000752647	0.179824	2.59348	Q09118 : (Q09118) Heparin-binding EGF-like growth factor precursor (HB-EGF) (HBEGF) (Diphteria toxin receptor) (DT-R)
gb|CR387287	1.53774e-05	0.0272167	2.55027	O42253 : (O42253) MAP kinase phosphatase-1 (Fragment)
tc|TC199700	5.90824e-05	0.0475627	2.48035	Unknown
gb|CR405865	0.00033897	0.122452	2.47416	no hits
gb|CR354088	2.90087e-05	0.0383652	2.45076	XP_416852 : gi:50730334:ref:XP_416852.1: PREDICTED: similar to Serine/threonine-protein kinase PRKX (Protein kinase PKX1) [Gallus gallus]
gb|CR385395	9.57352e-05	0.0613531	2.37724	XP_427112 : gi:50771254:ref:XP_427112.1: PREDICTED: similar to Manbal protein, partial [Gallus gallus]
gb|BX950347	0.000579236	0.162293	2.36571	XP_417175 : gi:50731119:ref:XP_417175.1: PREDICTED: similar to Stromelysin-1 precursor (Matrix metalloproteinase-3) (MMP-3) (Transin-1) (SL-1) [Gallus gallus]
gb|CR388580	6.33666e-05	0.0489407	2.32961	Gallus gallus finished cDNA, clone ChEST258o16. [CR388580]
gb|CR522946	0.000336718	0.122452	2.32768	no hits
gb|AF503351	0.000639099	0.169649	2.22132	Gallus gallus nocturnin (NOC) mRNA, complete cds. [AF503351]
tc|TC218597	0.000358511	0.125561	2.14149	Unknown
gb|BU218691	9.30536e-05	0.0607153	2.10627	XP_424769 : gi:50761571:ref:XP_424769.1: PREDICTED: similar to p300 transcriptional cofactor JMY, partial [Gallus gallus]
gb|AF098475	0.000638796	0.169649	2.02102	Q9YGR2 : (Q9YGR2) Cadherin (Fragment)
gb|CN237726	4.11626e-05	0.04101	1.88815	XP_424920 : gi:50762037:ref:XP_424920.1: PREDICTED: similar to Topoisomerase I binding, arginine/serine-rich [Gallus gallus]
gb|BU121489	0.000691503	0.175543	1.73187	XP_420120 : gi:50745455:ref:XP_420120.1: PREDICTED: similar to solute carrier family 16, member 5; monocarboxylate transporter 5 [Gallus gallus]
gb|CR406546	8.33419e-05	0.0572874	1.72594	XP_414480 : gi:50754730:ref:XP_414480.1: PREDICTED: similar to hypothetical protein 4933429F08 [Gallus gallus]
gb|AJ720327	0.000928222	0.195054	1.72271	no hits
tc|TC223893	0.000921016	0.195054	1.71652	Q9T3M6 (Q9T3M6) Cytochrome b (Fragment), partial (5%) [TC223893]
gb|A_87_P040037	0.00013679	0.0756485	1.66596	Unknown
gb|CR523920	0.000596805	0.163737	1.63101	no hits
gb|BU225243	0.000141115	0.0756485	1.5471	ENSGALP00000020149 : ENSGALP00000020149 pep:novel chromosome:WASHUC1:Un:107676725:107681366:1 gene:ENSGALG00000012350 transcript:ENSGALT00000020176
gb|BU341131	0.000823599	0.184334	1.53772	no hits
tc|TC221407	0.000953905	0.198154	-1.50321	Unknown
gb|AF031309	0.000689639	0.175543	-1.52531	Gallus gallus heat shock protein 10 mRNA, complete cds. [AF031309]
tc|TC224172	0.000527737	0.156019	-1.53127	Unknown
gb|X73971	0.000597379	0.163737	-1.54357	G.gallus mRNA for actin-like protein. [X73971]
gb|CF254161	0.000417082	0.134838	-1.55053	mdvn112_d11 Marek's disease virus-infected spleen Gallus gallus cDNA, mRNA sequence [CF254161]
gb|CO765459	0.000874935	0.190079	-1.55411	spleen_EST01185 Spleen cDNA Library Gallus gallus cDNA 3', mRNA sequence [CO765459]
gb|CR385290	0.000355711	0.125561	-1.55597	no hits
gb|BU427720	0.000366136	0.127056	-1.58297	no hits
gb|CR338732	0.000958687	0.198154	-1.62174	Q5F483 : (Q5F483) Hypothetical protein
gb|BU389212	0.000976374	0.199628	-1.6346	no hits
tc|TC224338	0.000809381	0.184334	-1.66313	SCCEG1SOH G2861 {Saccharomyces cerevisiae;} , partial (5%) [TC224338]
gb|CN209551	0.000387214	0.128476	-1.68793	4115464 BARC_3GAL chicken mixed tissue Gallus gallus cDNA clone 3GAL_10O05 5', mRNA sequence [CN209551]
gb|AJ719622	0.000430126	0.136718	-1.69639	Gallus gallus mRNA for hypothetical protein, clone 4k12. [AJ719622]
gb|CR386411	0.000386295	0.128476	-1.71378	no hits
gb|BX931191	0.00050118	0.1538	-1.7362	Q9C002 : (Q9C002) Normal mucosa of esophagus specific gene 1 protein (FOAP-11 protein)
gb|CR338780	0.000788032	0.181751	-1.74438	no hits
gb|BX934934	0.000910443	0.194561	-1.76086	XP_415128 : gi:50756357:ref:XP_415128.1: PREDICTED: similar to ARP2/3 complex 21 kDa subunit (p21-ARC) (Actin-related protein 2/3 complex subunit 3) [Gallus gallus]
gb|AJ720659	0.000987067	0.200729	-1.76138	Q5ZIX5 : (Q5ZIX5) Hypothetical protein
gb|AJ719981	3.35351e-05	0.0383652	-1.77323	Gallus gallus mRNA for hypothetical protein, clone 9b3. [AJ719981]
gb|CR388950	1.52486e-05	0.0272167	-1.77447	no hits
tc|TC213409	0.000823434	0.184334	-1.77802	Q6DCN0 (Q6DCN0) LOC446235 protein (Fragment), partial (14%) [TC225536]
gb|BU426892	1.74445e-05	0.0277051	-1.78425	XP_415508 : gi:50757404:ref:XP_415508.1: PREDICTED: similar to Sh2d3c-prov protein [Gallus gallus]
gb|AY621307	0.000515706	0.156019	-1.79822	Q6IV26 : (Q6IV26) Beta-defensin 5
MIR|MI0003697	0.000240937	0.10597	-1.80471	gga-mir-147-2
gb|BU268335	0.000575591	0.162293	-1.81122	no hits
MIR|MI0003696	0.0002022	0.0964731	-1.81303	gga-mir-147-1
gb|CR354117	0.000259286	0.110387	-1.83235	no hits
tc|TC189386	0.00058873	0.163737	-1.85503	Q96QU8 (Q96QU8) Exportin 6, partial (56%) [TC189386]
gb|BX950485	0.000770983	0.180014	-1.86153	XP_416148 : gi:50728500:ref:XP_416148.1: PREDICTED: similar to NADH:ubiquinone oxidoreductase b17.2 subunit [Gallus gallus]
gb|AJ720980	0.000402015	0.132193	-1.86713	Gallus gallus mRNA for hypothetical protein, clone 31l4. [AJ720980]
gb|AJ719981	3.95409e-05	0.0403805	-1.86993	Q5ZKV3 : (Q5ZKV3) Hypothetical protein
gb|BU247387	0.000685542	0.175543	-1.87086	no hits
gb|CR386734	0.000785305	0.181751	-1.87836	no hits
gb|CR390308	0.000610246	0.164875	-1.88118	Q8UVS4 : (Q8UVS4) GAS41
gb|AJ851768	0.000766665	0.180014	-1.88212	Q5F382 : (Q5F382) Hypothetical protein
gb|AJ720438	3.40008e-05	0.0383652	-1.88683	Gallus gallus mRNA for hypothetical protein, clone 17k12. [AJ720438]
gb|BX934761	0.000641374	0.169649	-1.90904	Gallus gallus finished cDNA, clone ChEST561n16. [BX934761]
gb|CR524312	0.000713781	0.179363	-1.92399	XP_414847 : gi:50755673:ref:XP_414847.1: PREDICTED: similar to NADPH oxidase organizer 1 isoform b; regulatory protein P41NOX; Nox organizer 1 [Gallus gallus]
gb|AJ720992	0.000504197	0.1538	-1.92591	ENSRNOP00000035622 : ENSRNOP00000035622 pep:novel chromosome:RGSC3.4:4:21548297:21689564:-1 gene:ENSRNOG00000008463 transcript:ENSRNOT00000030224
gb|AJ720438	3.55215e-05	0.0383652	-1.93151	Q5ZJJ6 : (Q5ZJJ6) Hypothetical protein
gb|BU265026	0.000569387	0.162293	-1.96384	no hits
gb|AF335427	0.000665191	0.172334	-1.97329	Gallus gallus bZIP protein E4BP4 mRNA, complete cds. [AF335427]
gb|AJ721072	8.54004e-05	0.0576828	-1.981	Q5ZHR2 : (Q5ZHR2) Hypothetical protein
gb|CR352348	0.000141842	0.0756485	-1.98159	Gallus gallus finished cDNA, clone ChEST532k8. [CR352348]
gb|AJ721104	4.91568e-05	0.0443991	-1.99113	Q5ZHN0 : (Q5ZHN0) Hypothetical protein
tc|TC188544	0.000661768	0.172334	-2.00591	Unknown
gb|CR523971	0.00033992	0.122452	-2.01657	XP_425164 : gi:50754549:ref:XP_425164.1: PREDICTED: similar to downregulated in renal cell carcinoma [Gallus gallus]
gb|AJ851768	0.000421057	0.134969	-2.04521	Gallus gallus mRNA for hypothetical protein, clone 29d24. [AJ851768]
gb|CR388823	1.12788e-05	0.0237456	-2.05505	no hits
tc|TC210246	0.000879416	0.190079	-2.07799	Unknown
gb|AJ719861	1.32714e-06	0.00718671	-2.10118	Q6JBY9 : (Q6JBY9) Protein kinase substrate CapZIP (Novel protein) (MGC21854)
gb|AJ719624	0.000739331	0.179824	-2.11256	Gallus gallus mRNA for hypothetical protein, clone 4k19. [AJ719624]
gb|CR386706	0.00033417	0.122452	-2.14341	no hits
gb|BU295027	0.000451037	0.14217	-2.14942	Q08757 : (Q08757) C-sea protein precursor
gb|X75558	0.000164476	0.0832832	-2.15222	Q92182 : (Q92182) CMP-N-acetylneuraminate-beta-galactosamide-alpha-2,6-sialyltransferase (Beta-galactoside alpha-2,6-sialyltransferase) (Alpha 2,6-ST) (Sialyltransferase 1) (ST6Gal I)
gb|AM068127	0.000574367	0.162293	-2.16799	AM068127 Chicken immune 3 - CSEQRBN33 Gallus gallus cDNA clone C0000485F17_T7, mRNA sequence [AM068127]
gb|CR385266	0.000262653	0.110387	-2.17385	no hits
gb|AJ851631	4.90666e-05	0.0443991	-2.18387	Gallus gallus mRNA for hypothetical protein, clone 13m20. [AJ851631]
gb|BU225204	0.000926579	0.195054	-2.22643	no hits
gb|AJ720683	0.000165136	0.0832832	-2.2271	Q5ZIV1 : (Q5ZIV1) Hypothetical protein
gb|BX930367	0.000204042	0.0964731	-2.25218	Gallus gallus finished cDNA, clone ChEST624e19. [BX930367]
tc|TC189874	1.07635e-05	0.0237456	-2.27254	Unknown
gb|BU200614	0.000405407	0.132193	-2.28805	XP_424811 : gi:50761712:ref:XP_424811.1: PREDICTED: similar to programmed cell death 1 ligand 1 [Gallus gallus]
gb|D16150	0.00085953	0.190079	-2.29034	Q90875 : (Q90875) Iron-responsive element binding protein (IRE-BP) (Iron regulatory protein) (IRP) (Ferritin repressor protein) (Aconitate hydratase) (Citrate hydro-lyase) (Aconitase)
gb|AF176086	0.000520965	0.156019	-2.29401	P49757 : (P49757) Numb protein homolog (h-Numb) (Protein S171)
gb|AJ719555	0.000135349	0.0756485	-2.3032	Gallus gallus mRNA for hypothetical protein, clone 3f13. [AJ719555]
gb|AJ719555	0.000300388	0.119406	-2.33031	Q5ZM29 : (Q5ZM29) Hypothetical protein
gb|BX273087	0.000527972	0.156019	-2.34574	no hits
gb|CR406019	3.15188e-05	0.0383652	-2.36576	XP_424549 : gi:50807185:ref:XP_424549.1: PREDICTED: similar to Midline 2 protein (Midline defect 2) (Tripartite motif protein 1), partial [Gallus gallus]
gb|BX936010	0.000871729	0.190079	-2.38708	XP_413747 : gi:50752791:ref:XP_413747.1: PREDICTED: similar to lipidosin; bubblegum; very long-chain acyl-CoA synthetase [Gallus gallus]
gb|AJ851569	5.10888e-05	0.0449499	-2.40873	Q8UUX6 : (Q8UUX6) GDP/GTP exchange factor VAV3 (Hypothetical protein)
gb|BU484694	3.76519e-05	0.039611	-2.45172	XP_425280 : gi:50756803:ref:XP_425280.1: PREDICTED: similar to Adenosine A2a receptor [Gallus gallus]
gb|AF151968	0.00072128	0.179489	-2.49977	Gallus gallus RGS protein RGS-17 mRNA, complete cds. [AF151968]
gb|CR406478	0.000208617	0.0974185	-2.51004	no hits
gb|AJ720988	4.05802e-06	0.0148147	-2.51306	Q8N131 : (Q8N131) PORIMIN protein (Hypothetical protein NT2RP2006028) (Serine/threonine-rich receptor)
gb|BX930367	0.000156645	0.0811653	-2.52616	XP_417465 : gi:50758891:ref:XP_417465.1: PREDICTED: similar to Bactericidal permeability-increasing protein precursor (BPI) (CAP 57) [Gallus gallus]
gb|X02009	0.000334425	0.122452	-2.5669	P02789 : (P02789) Ovotransferrin precursor (Conalbumin) (Allergen Gal d 3) (Gal d III) (Serum transferrin)
gb|AJ720555	0.000323365	0.122452	-2.58029	Q5ZJ79 : (Q5ZJ79) Hypothetical protein
gb|CR390743	0.000736447	0.179824	-2.60153	Gallus gallus finished cDNA, clone ChEST627d18. [CR390743]
gb|CR523073	0.000290979	0.117087	-2.61431	no hits
gb|CN232637	0.000864723	0.190079	-2.64666	Q87UF8 : (Q87UF8) MFS permease-like protein
tc|TC193539	5.51103e-05	0.0463144	-2.68559	O42110 (O42110) ORF2, partial (21%) [TC193539]
tc|TC218893	8.25208e-05	0.0572874	-2.69689	Q86YC3 (Q86YC3) ELLP3030, partial (22%) [TC218893]
gb|Z21646	0.000259883	0.110387	-2.72209	G.gallus NF-M transcription factor. [Z21646]
gb|CR407123	0.000127979	0.0756485	-2.7259	no hits
gb|AJ719983	5.71854e-05	0.0470343	-2.74094	Q5ZKV1 : (Q5ZKV1) Hypothetical protein
gb|CN232184	0.000760662	0.179824	-2.74835	WLB047F11.ab1 WLtestis Gallus gallus cDNA 5', mRNA sequence [CN232184]
gb|AF077369	0.000757742	0.179824	-2.79603	Gallus gallus putative calcium-activated potassium channel regulatory subunit (CO6) mRNA, complete cds. [AF077369]
gb|BU217664	0.000382369	0.128476	-2.82272	XP_414693 : gi:50755316:ref:XP_414693.1: PREDICTED: similar to mKIAA1632 protein [Gallus gallus]
gb|CR391100	3.51176e-05	0.0383652	-2.84368	no hits
gb|A_87_P040456	1.10437e-06	0.00718671	-2.87916	Unknown
gb|BX270196	0.000188852	0.0939911	-2.90839	no hits
gb|BX929815	0.000106129	0.0658083	-2.92619	P02740 : (P02740) Serum amyloid A protein precursor (SAA)
gb|AJ720748	0.000334077	0.122452	-2.95441	Q5ZIN6 : (Q5ZIN6) Hypothetical protein
tc|TC223934	8.7011e-05	0.0577399	-3.08114	Unknown
gb|CR353484	6.76945e-05	0.0512148	-3.13146	Gallus gallus finished cDNA, clone ChEST253a22. [CR353484]
gb|CR405941	7.19584e-05	0.0527365	-3.19217	no hits
gb|CR387087	0.000135541	0.0756485	-3.20496	no hits
gb|CR407123	2.29256e-05	0.0346475	-3.26415	Gallus gallus finished cDNA, clone ChEST753e18. [CR407123]
gb|CO762435	0.000380217	0.128476	-3.27907	brain_EST05627 Brain cDNA Library Gallus gallus cDNA 3', mRNA sequence [CO762435]
gb|AF261079	0.000214211	0.0988108	-3.28971	Q9I8K7 : (Q9I8K7) CBP/p300-interacting transactivator
gb|CK608464	2.94317e-06	0.0139006	-3.29465	IFNb_H09 Interferon Stimulated Chicken PBL Macrophage Gallus gallus cDNA clone IFNb_H09 5', mRNA sequence [CK608464]
gb|CR389919	5.23983e-06	0.0152463	-3.3767	Gallus gallus finished cDNA, clone ChEST1010f10. [CR389919]
gb|CR391687	0.000747269	0.179824	-3.42274	Gallus gallus finished cDNA, clone ChEST180g4. [CR391687]
gb|AY723747	0.000140794	0.0756485	-3.52084	Gallus gallus FK-506 binding protein 51 (FKBP51) mRNA, complete cds. [AY723747]
gb|CO766535	3.52455e-05	0.0383652	-3.56263	spleen_EST02261 Spleen cDNA Library Gallus gallus cDNA 3', mRNA sequence [CO766535]
gb|BX931872	0.000325801	0.122452	-3.65538	Q8BY37 : (Q8BY37) Mus musculus 3 days neonate thymus cDNA, RIKEN full-length enriched library, clone:A630075C15 product:hypothetical Metallo-dependent hydrolases structure containing protein, full insert sequence
gb|AY633577	0.000103421	0.065198	-3.77273	Gallus gallus toll-like receptor 7 mRNA, partial sequence. [AY633577]
gb|BU455527	0.00032799	0.122452	-3.83473	no hits
gb|AJ720993	3.63681e-06	0.0148147	-3.87482	Gallus gallus mRNA for hypothetical protein, clone 32b8. [AJ720993]
gb|X70400	1.21858e-06	0.00718671	-3.94402	Q90748 : (Q90748) Brush border myosin IB
gb|AJ721110	0.000250923	0.109093	-4.30897	Gallus gallus mRNA for hypothetical protein, clone 35g11. [AJ721110]
gb|BU326221	0.000356595	0.125561	-4.45711	no hits
gb|BX930115	3.16735e-05	0.0383652	-4.66986	XP_426516 : gi:50749572:ref:XP_426516.1: PREDICTED: similar to ankyrin repeat domain 22 [Gallus gallus]
gb|CR387200	0.000455197	0.142295	-4.71571	Gallus gallus finished cDNA, clone ChEST780a22. [CR387200]
gb|CR385967	8.02462e-05	0.0572368	-4.77551	XP_423677 : gi:50794283:ref:XP_423677.1: PREDICTED: similar to MAS proto-oncogene [Gallus gallus]
gb|AJ720993	4.31312e-06	0.0148147	-4.86224	Q5ZHZ1 : (Q5ZHZ1) Hypothetical protein
gb|AJ720748	0.000202393	0.0964731	-5.13048	Gallus gallus mRNA for hypothetical protein, clone 24k17. [AJ720748]
gb|BX258200	0.000893415	0.192007	-5.15878	BX258200 AGENAE Gallus gallus multi-tissues normalized library (gcag) Gallus gallus cDNA clone gcag0006c.d.10 3prim, mRNA sequence [BX258200]
gb|BU133261	0.000655452	0.172169	-5.18308	XP_428036 : gi:50794717:ref:XP_428036.1: PREDICTED: similar to Inhibitor of nuclear factor kappa-B kinase epsilon subunit (I kappa-B kinase epsilon) (IkBKE) (IKK-epsilon) (IKK-E) (Inducible I kappa-B kinase) (IKK-i), partial [Gallus gallus]
tc|TC206514	4.28757e-05	0.0416073	-5.40325	Sigma-70, region 4 family {Mycobacterium smegmatis str. MC2 155;} , partial (5%) [TC206514]
gb|AJ639839	0.000545684	0.160003	-5.54502	XP_424342 : gi:50805347:ref:XP_424342.1: PREDICTED: similar to immunoglobulin-like receptor CHIR-B3 precursor, partial [Gallus gallus]
gb|CR391138	0.000574465	0.162293	-5.77824	Gallus gallus finished cDNA, clone ChEST697i10. [CR391138]
gb|AJ720504	8.77704e-07	0.00718671	-5.7794	Q5ZJD0 : (Q5ZJD0) Hypothetical protein
gb|CR385364	8.07526e-06	0.020375	-6.67454	no hits
