# Supplementary material for: Gene expression profiling in chicken heterophils with Salmonella enteritidis stimulation using a chicken 44 K Agilent microarray
Source: BMC Genomics. 2008 Nov 6;9:526. doi: 10.1186/1471-2164-9-526 (PMC2588606; doi:10.1186/1471-2164-9-526)
Supplement: Additional file 3 — Differentially expressed genes in the comparison AN to BN. The file contains all differentially expressed (P < 0.001 with fold-change > 1.5 or < -1.5) genes shown in the comparison of non-infected cells between different lines. [file 1471-2164-9-526-S3.xls]

## Sheet: NAB
Accessions No.	P value (AN/BN)	FDR (AN/BN)	Fold change (AN/BN)	Gene Description
gb|AJ720907	1.49052e-05	0.00595086	29.1601	Q76I90 : (Q76I90) Nuf2 protein
gb|BU252521	1.88762e-10	7.35431e-06	13.4127	ENSGALP00000001626 : ENSGALP00000001626 pep:novel chromosome:WASHUC1:Un:35340230:35345468:-1 gene:ENSGALG00000001087 transcript:ENSGALT00000001628
gb|AJ720907	1.12681e-09	7.71016e-06	8.14822	Gallus gallus mRNA for hypothetical protein, clone 29i8. [AJ720907]
gb|BX931554	2.59866e-06	0.00193966	7.1477	Gallus gallus finished cDNA, clone ChEST395f6. [BX931554]
gb|BX931554	4.34587e-07	0.00069335	4.30682	XP_422623 : gi:50752032:ref:XP_422623.1: PREDICTED: similar to Adaptor-related protein complex AP-1, sigma 3 [Gallus gallus]
gb|BU228861	0.000157257	0.0208652	4.2965	no hits
gb|M61862	3.72003e-10	7.35431e-06	4.00803	XP_415325 : gi:50756849:ref:XP_415325.1: PREDICTED: similar to zipper protein [Gallus gallus]
gb|BU313670	0.000125044	0.0185993	3.91024	Q6IEC6 : (Q6IEC6) Putative ISG12(1) protein
gb|AJ006405	4.65361e-07	0.00069335	3.88802	O73888 : (O73888) Glutathione-requiring prostaglandin D synthase (Glutathione-dependent PGD synthetase) (Prostaglandin-H2 D-isomerase) (Hematopoietic prostaglandin D synthase) (H-PGDS)
gb|A_87_P041491	4.2617e-08	0.000140365	3.51135	Unknown
gb|BU333425	1.95485e-05	0.00688407	3.00447	ENSGALP00000001626 : ENSGALP00000001626 pep:novel chromosome:WASHUC1:Un:35340230:35345468:-1 gene:ENSGALG00000001087 transcript:ENSGALT00000001628
gb|BM487774	2.48623e-06	0.00189332	2.51306	no hits
gb|BX931926	1.09538e-06	0.00111521	2.45543	Gallus gallus finished cDNA, clone ChEST796n22. [BX931926]
gb|U20338	1.86833e-06	0.00149371	2.40272	Q90643 : (Q90643) Interferon regulatory factor 3 (IRF-3)
gb|AB002585	0.000459422	0.0350004	2.39289	O13255 : (O13255) 2&apos;,5&apos;-oligo adenylate synthetase A (Fragment)
gb|CR387279	6.12221e-07	0.000790786	2.33567	XP_422961 : gi:50765129:ref:XP_422961.1: PREDICTED: similar to amino acid feature: cytoplasmic domain, aa 1 .. 91; amino acid feature: extracellular domain, aa 115 .. 257; amino acid feature: lectin-like domain, aa 128 .. 243; amino acid feature: transmem
gb|BX930886	5.69971e-06	0.00317428	2.28257	Q08392 : (Q08392) Glutathione S-transferase (GST class-alpha)
gb|A_87_P039770	8.16749e-05	0.0150249	2.26528	Unknown
gb|CV037981	0.000266482	0.0275852	2.25061	XP_425603 : gi:50730747:ref:XP_425603.1: PREDICTED: similar to ORF2 [Gallus gallus]
gb|AJ444004	0.000120335	0.0182998	2.19548	no hits
gb|BU469080	8.58538e-07	0.000998949	2.17168	XP_419700 : gi:50742630:ref:XP_419700.1: PREDICTED: similar to synaptotagmin-like protein 3-a [Gallus gallus]
gb|AF320331	0.000604068	0.0388365	2.1533	Gallus gallus interferon regulatory factor 4 (IRF-4) mRNA, complete cds, alternatively spliced. [AF320331]
gb|CR389226	0.00019532	0.0234736	2.09594	XP_417710 : gi:50759625:ref:XP_417710.1: PREDICTED: similar to guanylate binding protein [Gallus gallus]
gb|BX261188	4.55691e-07	0.00069335	2.09133	Q81JE2 : (Q81JE2) FtsK/SpoIIIE family protein
gb|BU424690	5.84065e-07	0.000790786	2.03379	no hits
gb|L39766	2.1987e-05	0.00738067	2.00812	Gallus gallus domesticus (clone cIRF1) interferon regulatory factor 1 (IRF1) mRNA, complete cds. [L39766]
gb|AF468789	3.8778e-05	0.00989197	1.97941	Q71LH8 : (Q71LH8) LIM domain-containing transcription factor
tc|TC194411	3.00449e-06	0.00219663	1.9605	Q6UWD7 (Q6UWD7) DAKV6410, partial (60%) [TC194411]
gb|CR523840	0.000558773	0.0376162	1.93131	Gallus gallus finished cDNA, clone ChEST939h18. [CR523840]
tc|TC195083	2.87867e-05	0.00831191	1.91784	Unknown
gb|CR353160	0.0001626	0.0210861	1.91765	Gallus gallus finished cDNA, clone ChEST478l17. [CR353160]
gb|CR387145	0.000378106	0.0322881	1.91038	no hits
gb|BX936024	1.54192e-05	0.00605876	1.87855	XP_425603 : gi:50730747:ref:XP_425603.1: PREDICTED: similar to ORF2 [Gallus gallus]
gb|CR406748	0.000150213	0.02041	1.87105	Gallus gallus finished cDNA, clone ChEST982b9. [CR406748]
gb|AY871206	0.000681169	0.0413437	1.86451	Gallus gallus chromosome 5 membrane-associated DHHC5a zinc finger protein mRNA, complete cds, alternatively spliced. [AY871206]
gb|BU220135	6.63277e-06	0.00354251	1.86153	XP_417010 : gi:50730721:ref:XP_417010.1: PREDICTED: similar to LIM domain only 7; LOMP protein; zinc-finger domain-containing protein; F-box only protein 20; F-box protein Fbx20 [Gallus gallus]
gb|BX929372	0.000115712	0.0178022	1.85392	XP_417654 : gi:50759465:ref:XP_417654.1: PREDICTED: similar to complement subcomponent C1Q A-chain precursor [Gallus gallus]
gb|CR389753	2.28152e-05	0.00745038	1.84984	Gallus gallus finished cDNA, clone ChEST475d8. [CR389753]
gb|L39766	0.000397525	0.03316	1.84615	Q90876 : (Q90876) Interferon regulatory factor 1 (IRF-1)
gb|CR406872	0.000861445	0.0474733	1.84319	no hits
gb|BX933168	5.64148e-05	0.0121859	1.83804	XP_422896 : gi:50763342:ref:XP_422896.1: PREDICTED: similar to Hypothetical protein MGC66295 [Gallus gallus]
gb|CR354349	0.00065383	0.0403307	1.8351	XP_413691 : gi:50752642:ref:XP_413691.1: PREDICTED: similar to stomatin (EPB72)-like 1; stomatin-like 1; stomatin (EBP72)-like 1 [Gallus gallus]
gb|A_87_P040832	9.34163e-05	0.0159869	1.83162	Unknown
gb|BU315669	0.000120054	0.0182998	1.82924	XP_425603 : gi:50730747:ref:XP_425603.1: PREDICTED: similar to ORF2 [Gallus gallus]
gb|BU436958	0.000281784	0.027723	1.82595	XP_424554 : gi:50807259:ref:XP_424554.1: PREDICTED: similar to MGC53750 protein, partial [Gallus gallus]
gb|U37272	0.000149444	0.0203878	1.81775	Gallus gallus winged helix protein CWH-1 mRNA, complete cds. [U37272]
gb|BU319129	0.000536169	0.0368051	1.81757	XP_417889 : gi:50760077:ref:XP_417889.1: PREDICTED: similar to glutamate receptor KA1 precursor [Gallus gallus]
gb|CR388765	0.000566896	0.0379829	1.81539	Gallus gallus finished cDNA, clone ChEST883o18. [CR388765]
gb|CR382424	1.06137e-05	0.00463112	1.81376	Q08525 : (Q08525) Hypothetical protein
gb|CD739599	3.64555e-05	0.00945842	1.80056	XP_696418 : gi:68440745:ref:XP_696418.1: PREDICTED: similar to Est1p-like protein A [Danio rerio]
gb|CR523199	2.86435e-05	0.00831191	1.79176	Gallus gallus finished cDNA, clone ChEST618b9. [CR523199]
gb|CD738227	0.000201143	0.0238115	1.78783	no hits
gb|CB017546	0.000398797	0.0331961	1.78461	XP_413833 : gi:50753015:ref:XP_413833.1: PREDICTED: similar to Histidine decarboxylase (HDC) [Gallus gallus]
tc|TC224038	0.000737252	0.0433142	1.77891	AF026199 transcription regulator protein {Homo sapiens;} , partial (16%) [TC224038]
gb|BU238967	0.000715346	0.0427255	1.77873	no hits
tc|TC205973	6.8278e-05	0.0132336	1.76809	BC022608 Sytl3 protein {Mus musculus;} , partial (34%) [TC194190]
gb|CR390009	0.000532073	0.036737	1.76227	Gallus gallus finished cDNA, clone ChEST1012e16. [CR390009]
gb|CR388629	2.47756e-05	0.00797215	1.76015	Q8BY44 : (Q8BY44) Mus musculus 3 days neonate thymus cDNA, RIKEN full-length enriched library, clone:A630057N24 product:hypothetical Arginine-rich region containing protein, full insert sequence. (Fragment)
gb|AY130980	0.000930868	0.048879	1.75769	XP_417184 : gi:50731137:ref:XP_417184.1: PREDICTED: similar to putative capacitative calcium entry channel [Gallus gallus]
tc|TC225733	6.23195e-05	0.0126406	1.75593	Unknown
tc|TC224509	0.000592712	0.0386287	1.75067	HUMLAMBB laminin B2 precursor {Homo sapiens;} , partial (11%) [TC224509]
gb|BU391027	0.00037757	0.0322881	1.75032	no hits
gb|CR390225	0.000335132	0.0301157	1.74875	XP_414266 : gi:50754163:ref:XP_414266.1: PREDICTED: similar to guanylate binding protein [Gallus gallus]
gb|A_87_P041282	2.66367e-05	0.00831191	1.74107	Unknown
gb|AJ395498	3.45189e-05	0.00921693	1.74107	XP_429164 : gi:50761820:ref:XP_429164.1: PREDICTED: similar to IP63 protein [Gallus gallus]
gb|AJ851711	0.00016048	0.0210108	1.7409	Q8C2K5 : (Q8C2K5) 2 days neonate thymus thymic cells cDNA, RIKEN full-length enriched library, clone:E430016O12 product:hypothetical Ras GTPase-activating proteins/ATP/GTP-binding site motif A (P-loop) containing protein, full insert sequence
tc|TC227363	4.31899e-05	0.0105877	1.74055	Unknown
gb|AY487165	6.11174e-05	0.0125174	1.74037	Q5J7N5 : (Q5J7N5) Transcription factor FOXL2
gb|AJ720009	0.000102903	0.0169495	1.73551	Gallus gallus mRNA for hypothetical protein, clone 9f23. [AJ720009]
gb|CR523776	0.000219869	0.0246389	1.73516	no hits
tc|TC218297	5.6397e-05	0.0121859	1.73429	Unknown
gb|J04496	2.78128e-05	0.00831191	1.73135	P19336 : gi:116057:sp:P19336:CEF10_CHICK CEF-10 protein precursor &gt;gnl:BL_ORD_ID:153859 gi:211436:gb:AAA48661.1: CEF-10 protein precursor
gb|BU214243	1.614e-05	0.00615901	1.72823	XP_424356 : gi:50805781:ref:XP_424356.1: PREDICTED: similar to Hyaluronidase 1 [Gallus gallus]
gb|DQ198090	0.000791777	0.045269	1.72185	Gallus gallus Toll-like receptor 21 mRNA, 3' UTR. [DQ198090]
gb|BU472464	4.18873e-05	0.0105189	1.72151	XP_690863 : gi:68383405:ref:XP_690863.1: PREDICTED: similar to nascent polypeptide-associated complex alpha polypeptide [Danio rerio]
gb|CB016517	0.000587944	0.0386287	1.71704	Q99856 : (Q99856) AT-rich interactive domain-containing protein 3A (ARID domain-containing protein 3A) (B-cell regulator of IgH transcription) (Bright) (E2F binding protein 1)
gb|BU207210	6.26328e-05	0.0126406	1.71481	no hits
gb|Y12012	2.95935e-05	0.00835653	1.71429	Q61396 : (Q61396) T-cell differentiation antigen
gb|CR386777	0.000107591	0.0173636	1.71309	XP_420244 : gi:50745790:ref:XP_420244.1: PREDICTED: similar to hypothetical protein FLJ20772 [Gallus gallus]
gb|BU252140	0.000766856	0.0443289	1.71155	no hits
gb|AJ720009	0.000271494	0.0275956	1.71035	XP_574975 : gi:62643758:ref:XP_574975.1: PREDICTED: similar to rit [Rattus norvegicus]
gb|BX266093	0.000228728	0.0250519	1.7083	Q9YI93 : (Q9YI93) Pro-opiomelanocortin
gb|AJ393786	4.23715e-06	0.00266106	1.70762	XP_422203 : gi:50750956:ref:XP_422203.1: PREDICTED: similar to regulator of G-protein signaling 1 [Gallus gallus]
gb|CR388914	0.000274213	0.0276105	1.70387	Gallus gallus finished cDNA, clone ChEST166f14. [CR388914]
gb|BU449347	0.000838826	0.0467135	1.70318	XP_426447 : gi:50749016:ref:XP_426447.1: PREDICTED: similar to estrogen-related receptor beta [Gallus gallus]
tc|TC209930	7.75592e-05	0.0145415	1.70318	Q63EP8 (Q63EP8) RNA polymerase sigma factor, partial (9%) [TC209930]
gb|CO771022	0.000871012	0.0476814	1.7008	testis_EST02119 Testis cDNA Library Gallus gallus cDNA 3', mRNA sequence [CO771022]
gb|AF069991	0.000714429	0.0427255	1.69893	Q9PWE7 : (Q9PWE7) CLIM-2
gb|AJ397822	0.000156582	0.0208456	1.69384	XP_427660 : gi:50785184:ref:XP_427660.1: PREDICTED: similar to endo-beta-N-acetylglucosaminidase [Gallus gallus]
gb|BG641627	0.000481865	0.0350976	1.69232	Q8BRV8 : (Q8BRV8) Mus musculus adult male aorta and vein cDNA, RIKEN full-length enriched library, clone:A530093P09 product:brain protein 17, full insert sequence. (Fragment)
tc|TC200204	5.3485e-05	0.0120843	1.69012	Q7KVQ0 (Q7KVQ0) CG4038-PA, partial (6%) [TC200204]
gb|A_87_P041408	0.00027767	0.0276608	1.68928	Unknown
gb|CN226329	2.86508e-05	0.00831191	1.68877	XP_425616 : gi:50730775:ref:XP_425616.1: PREDICTED: similar to predicted CDS, reverse transcriptase like family member (4D351) [Gallus gallus]
tc|TC225763	0.00059302	0.0386287	1.68877	Unknown
gb|BU303115	3.37723e-05	0.00914514	1.68573	XP_223012 : gi:62659882:ref:XP_223012.3: PREDICTED: similar to Trp53bp2 protein [Rattus norvegicus]
gb|CR389242	0.000275132	0.0276105	1.68556	no hits
gb|BU112156	4.3768e-06	0.00270084	1.67967	XP_430180 : gi:50751867:ref:XP_430180.1: PREDICTED: hypothetical protein XP_430180 [Gallus gallus]
gb|BX257449	0.000594147	0.0386384	1.67917	XP_415921 : gi:50758436:ref:XP_415921.1: PREDICTED: hypothetical protein XP_415921 [Gallus gallus]
gb|AJ720208	1.01482e-06	0.00107932	1.67883	Gallus gallus mRNA for hypothetical protein, clone 12l23. [AJ720208]
tc|TC207603	8.56306e-05	0.0152814	1.6785	Q6S5B0 (Q6S5B0) DNA-dependent protein kinase catalytic subunit (Fragment), partial (94%) [TC207603]
gb|CR523756	0.000320844	0.0295718	1.67833	XP_226533 : gi:62665356:ref:XP_226533.3: PREDICTED: similar to genetic suppressor element 1 [Rattus norvegicus]
gb|CN237737	0.000591087	0.0386287	1.67783	XP_429095 : gi:50810906:ref:XP_429095.1: PREDICTED: similar to sodium iodide symporter [Gallus gallus]
gb|CR523454	0.000113211	0.017726	1.67682	no hits
tc|TC191000	0.000429886	0.0342	1.67632	BC027937 RAI2 protein {Homo sapiens;} , partial (24%) [TC191000]
gb|CR386895	8.02638e-05	0.0149061	1.6708	XP_489468 : gi:63618261:ref:XP_489468.2: PREDICTED: hypothetical protein XP_489468 [Mus musculus]
gb|BU299471	9.7613e-05	0.0164356	1.66879	XP_425603 : gi:50730747:ref:XP_425603.1: PREDICTED: similar to ORF2 [Gallus gallus]
tc|TC224318	2.23327e-05	0.00738067	1.66562	Q6S5B0 (Q6S5B0) DNA-dependent protein kinase catalytic subunit (Fragment), partial (13%) [TC224318]
gb|MDV080	0.000615948	0.0390004	1.66346	MDV080
gb|CV858509	0.000125596	0.0185993	1.66113	gonad_EST05985 Embryonic gonad cDNA Library Gallus gallus cDNA 5', mRNA sequence [CV858509]
gb|BX929571	1.26759e-06	0.00122383	1.66113	Gallus gallus finished cDNA, clone ChEST748i8. [BX929571]
gb|L34552	0.000320853	0.0295718	1.66097	Q90825 : (Q90825) Cytokine
gb|CD215824	6.29506e-06	0.0034123	1.6603	ENSGALP00000022722 : ENSGALP00000022722 pep:novel chromosome:WASHUC1:Un:147031970:147033061:-1 gene:ENSGALG00000014058 transcript:ENSGALT00000022762
gb|U10577	0.000452132	0.0347801	1.65947	P79780 : (P79780) Bone sialoprotein II precursor (BSP II) (Cell-binding sialoprotein) (Integrin-binding sialoprotein)
gb|M15658	0.000213792	0.0244312	1.65417	P10042 : gi:117404:sp:P10042:CRBA1_CHICK Beta crystallin A3 [Contains: Beta crystallin A1] &gt;gnl:BL_ORD_ID:146319 gi:211669:gb:AAA48724.1: beta-A3/A1-crystallin A
gb|CR406908	0.000158902	0.0209429	1.65202	no hits
gb|CR407116	0.000113395	0.017726	1.65186	no hits
tc|TC205294	0.000522776	0.0363912	1.6507	AY239919 immunoglobulin heavy chain {Mus musculus;} , partial (16%) [TC205294]
gb|AJ719275	4.63804e-05	0.0110758	1.6507	ENSDARP00000056284 : ENSDARP00000056284 pep:novel scaffold:ZFISH5:Zv5_NA178:352258:367013:1 gene:ENSDARG00000038558 transcript:ENSDART00000056285
gb|BX932320	0.000948197	0.0493953	1.64971	O75293 : (O75293) Growth arrest and DNA-damage-inducible protein GADD45 beta (Negative growth-regulatory protein MyD118) (Myeloid differentiation primary response protein MyD118)
gb|CD762754	7.54421e-05	0.014333	1.64806	Q7QKK2 : (Q7QKK2) ENSANGP00000012953 (Fragment)
gb|BX263323	0.000308868	0.0290915	1.64691	no hits
gb|D16184	4.30171e-05	0.0105877	1.64329	Q90595 : (Q90595) Transcription factor MafF (V-maf musculoaponeurotic fibrosarcoma oncogene homolog F)
tc|TC187000	0.000496173	0.0355336	1.6405	Q6DK77 (Q6DK77) Serine/arginine repetitive matrix 1, partial (3%) [TC187000]
gb|BU479712	0.00091648	0.048575	1.63968	no hits
gb|CV041974	0.000113083	0.017726	1.63935	no hits
gb|BG625623	0.00014707	0.0202432	1.63902	no hits
gb|CO507265	0.000486763	0.0352496	1.63853	XP_425783 : gi:50759946:ref:XP_425783.1: PREDICTED: similar to platelet-activating factor receptor [Gallus gallus]
gb|BX932705	0.000555702	0.0376162	1.63755	XP_418487 : gi:50732119:ref:XP_418487.1: PREDICTED: similar to hypothetical protein FLJ22374 [Gallus gallus]
gb|CR523000	0.000474249	0.0350448	1.63264	XP_425386 : gi:50757975:ref:XP_425386.1: PREDICTED: similar to G protein-coupled receptor family C, group 5, member C isoform a; orphan G-protein coupled receptor; retinoic acid responsive gene protein [Gallus gallus]
gb|CR390604	0.000113423	0.017726	1.62905	Gallus gallus finished cDNA, clone ChEST660f22. [CR390604]
gb|genscan_chrUn_4.18	2.42367e-05	0.00784304	1.62629	no hits
tc|TC214323	0.000220757	0.0246389	1.6245	RN19_HUMAN (Q9NV58) RING finger protein 19 (Dorfin) (Double ring-finger protein) (p38 protein), partial (13%) [TC214323]
gb|CR524018	0.000301219	0.0288377	1.62385	XP_430131 : gi:50750436:ref:XP_430131.1: PREDICTED: hypothetical protein XP_430131 [Gallus gallus]
gb|L34552	9.94301e-07	0.00107932	1.62369	Gallus gallus clone 391 cytokine mRNA, complete cds. [L34552]
gb|AJ393174	0.000154721	0.020686	1.62353	AJ393174 dkfz426 Gallus gallus cDNA clone 14i19r1, mRNA sequence [AJ393174]
gb|AJ397996	0.000847936	0.0470221	1.62174	ENSGALP00000021608 : ENSGALP00000021608 pep:novel chromosome:WASHUC1:Un:121785499:121791093:1 gene:ENSGALG00000013253 transcript:ENSGALT00000021642
gb|BU444909	0.000344723	0.0307677	1.62012	no hits
gb|AJ445182	0.000414107	0.0337213	1.61349	AJ445182 dkfz426 Gallus gallus cDNA clone 93e13r1, mRNA sequence [AJ445182]
gb|CR353193	5.93935e-05	0.012382	1.61139	Q5IGR7 : (Q5IGR7) Exostosin-1b (Glucuronosyl-N-acetylglucosaminyl-proteoglycan/N-acetylglucosaminyl-proteoglycan 4-alpha-N-acetylglucosaminyltransferase 1b) (Multiple exostoses protein 1 homolog b)
gb|BX260522	0.00050036	0.0356467	1.61075	XP_422042 : gi:50750543:ref:XP_422042.1: PREDICTED: similar to Hypothetical protein MGC75965 [Gallus gallus]
gb|CN232782	0.000346651	0.0308008	1.61059	WLB051H01.ab1 WLtestis Gallus gallus cDNA 5', mRNA sequence [CN232782]
gb|CR353689	0.000210047	0.0243759	1.61027	no hits
gb|BU354591	0.000279763	0.0276789	1.6048	no hits
gb|A_87_P041906	0.000165851	0.0212496	1.60127	Unknown
tc|TC213296	3.55772e-05	0.00938399	1.60095	Unknown
gb|L13786	0.000606118	0.038905	1.59536	ENSRNOP00000046374 : ENSRNOP00000046374 pep:novel chromosome:RGSC3.4:1:135197016:135212178:-1 gene:ENSRNOG00000032293 transcript:ENSRNOT00000050437
gb|CR353438	0.000873735	0.0476814	1.59393	Q9VTI8 : (Q9VTI8) CG7533-PC (LD22381p)
gb|CR390519	0.000240508	0.0260535	1.58995	no hits
gb|CR352476	0.000611301	0.0389863	1.58963	XP_415822 : gi:50758232:ref:XP_415822.1: PREDICTED: similar to NIMA-related kinase 8; NIMA-related kinase 12a [Gallus gallus]
gb|BI391630	4.43913e-06	0.00270084	1.58804	XP_423720 : gi:50794773:ref:XP_423720.1: PREDICTED: similar to zinc finger protein Cezanne; cellular zinc finger anti-NF-kappaB Cezanne [Gallus gallus]
gb|AM065974	0.00017322	0.0215141	1.5874	XP_419432 : gi:50740332:ref:XP_419432.1: PREDICTED: similar to alpha isoform of regulatory subunit B56, protein phosphatase 2A; serine/threonine protein phosphatase 2A, 56 kDa regulatory subunit, alpha isoform; PP2A, B subunit, B alpha isoform; PP2A, B su
gb|AJ719969	0.000667167	0.0409617	1.58629	Q9Y2Y0 : (Q9Y2Y0) Arf-like 2 binding protein BART1 (Binder of Arl Two)
gb|MDV001	0.000475854	0.0350448	1.58439	MDV001
gb|AF486810	6.57116e-05	0.0129887	1.58107	Q8QGA0 : (Q8QGA0) Nodal-related protein 1 (Fragment)
gb|CR386984	0.00026161	0.0275852	1.58075	no hits
gb|CR385098	0.000871002	0.0476814	1.58043	XP_424066 : gi:50799276:ref:XP_424066.1: PREDICTED: similar to dopamine receptor interacting protein [Gallus gallus]
tc|TC197121	0.000492236	0.0355336	1.57838	Unknown
gb|CN228798	0.000391507	0.032802	1.57822	no hits
gb|CK611130	0.000689435	0.0416816	1.57633	XP_415433 : gi:50757221:ref:XP_415433.1: PREDICTED: similar to Solute carrier family 2, facilitated glucose transporter, member 6 (Glucose transporter type 6) (Glucose transporter type 9) [Gallus gallus]
gb|CR387655	0.00038045	0.03235	1.57617	Gallus gallus finished cDNA, clone ChEST665e7. [CR387655]
gb|CD735422	4.64961e-05	0.0110758	1.57067	ENSGALP00000001626 : ENSGALP00000001626 pep:novel chromosome:WASHUC1:Un:35340230:35345468:-1 gene:ENSGALG00000001087 transcript:ENSGALT00000001628
gb|CR523178	0.000143126	0.0201607	1.57004	XP_414006 : gi:50753486:ref:XP_414006.1: PREDICTED: similar to polymerase, partial [Gallus gallus]
gb|CR523412	0.000310391	0.0290915	1.56894	no hits
tc|TC215499	9.42786e-05	0.0160714	1.56502	O35540 (O35540) Hepatoma-derived growth factor, partial (54%) [TC215499]
tc|TC207587	0.000776892	0.0446479	1.56393	Q6S5B0 (Q6S5B0) DNA-dependent protein kinase catalytic subunit (Fragment), partial (35%) [TC207587]
gb|CR386037	0.000266042	0.0275852	1.56268	Gallus gallus finished cDNA, clone ChEST217m11. [CR386037]
gb|CR353007	0.000114605	0.0177263	1.56221	XP_425879 : gi:50760954:ref:XP_425879.1: PREDICTED: similar to DRE1 protein [Gallus gallus]
gb|CO764678	0.000576393	0.0383582	1.55987	spleen_EST00404 Spleen cDNA Library Gallus gallus cDNA 3', mRNA sequence [CO764678]
gb|CR354095	0.000268601	0.0275852	1.55862	Gallus gallus finished cDNA, clone ChEST371b14. [CR354095]
gb|BU108980	0.000965021	0.0500082	1.55737	XP_421454 : gi:50748910:ref:XP_421454.1: PREDICTED: similar to MAM domain containing protein 1 precursor (MAM domain-containing glycosylphosphatidylinositol anchor protein 2) (UNQ8188/PRO23197) [Gallus gallus]
gb|BX950671	0.000257232	0.0274041	1.55706	XP_344925 : gi:62641011:ref:XP_344925.2: PREDICTED: similar to RIKEN cDNA 2610209A20 [Rattus norvegicus]
gb|A_87_P041671	4.38185e-05	0.0106247	1.55706	Unknown
gb|CN234898	7.64888e-06	0.00378796	1.55613	no hits
gb|CR352419	0.000162655	0.0210861	1.55597	XP_425142 : gi:50754215:ref:XP_425142.1: PREDICTED: similar to LIM and senescent cell antigen-like domains 1, partial [Gallus gallus]
gb|BU395770	1.64416e-05	0.00617566	1.55535	no hits
gb|CR390381	0.000103936	0.0169495	1.55411	Gallus gallus finished cDNA, clone ChEST424h13. [CR390381]
gb|CR407024	0.000887781	0.0477413	1.55379	no hits
gb|BX932005	0.000578839	0.0384008	1.55209	Gallus gallus finished cDNA, clone ChEST219p14. [BX932005]
gb|CN232929	5.80104e-05	0.012382	1.5496	no hits
gb|CR388813	1.20087e-05	0.0051573	1.54945	no hits
tc|TC205412	0.000469968	0.0350448	1.54635	Q9ZCZ5 (Q9ZCZ5) HEMOLYSIN (TlyA), partial (5%) [TC205412]
gb|CR523492	0.000200706	0.0238115	1.54404	XP_429301 : gi:50745158:ref:XP_429301.1: PREDICTED: hypothetical protein XP_429301 [Gallus gallus]
gb|BU217171	8.90762e-05	0.0156576	1.54203	XP_419695 : gi:50742615:ref:XP_419695.1: PREDICTED: similar to Synaptojanin 2 (Synaptic inositol-1,4,5-trisphosphate 5-phosphatase 2) [Gallus gallus]
gb|CD734520	0.000216022	0.0245476	1.53695	Q9FPQ6 : (Q9FPQ6) Vegetative cell wall protein gp1 precursor (Hydroxyproline-rich glycoprotein 1)
gb|CO506356	0.000592814	0.0386287	1.53449	Q99PT3 : (Q99PT3) PAPA-1 (PAP-1 binding protein)
gb|BX264870	0.000175687	0.0216403	1.53388	XP_423133 : gi:50771233:ref:XP_423133.1: PREDICTED: hypothetical protein XP_423133, partial [Gallus gallus]
tc|TC190734	0.00015329	0.0206859	1.53112	O42110 (O42110) ORF2, partial (15%) [TC190734]
gb|CR338800	0.000212541	0.0243759	1.53097	no hits
tc|TC186394	1.65967e-05	0.006192	1.53036	Q9DDJ7 (Q9DDJ7) Retinoblastoma tumor suppressor (Fragment), partial (33%) [TC186394]
tc|TC186502	0.000461171	0.0350137	1.52776	Q9DDJ7 (Q9DDJ7) Retinoblastoma tumor suppressor (Fragment), partial (15%) [TC186502]
gb|CR352581	0.000316246	0.0292837	1.52745	ENSGALP00000000702 : ENSGALP00000000702 pep:novel chromosome:WASHUC1:21:158025:161059:1 gene:ENSGALG00000000514 transcript:ENSGALT00000000703
tc|TC214558	5.94958e-05	0.012382	1.52684	Unknown
gb|CR405756	0.00065952	0.0406023	1.52608	XP_427374 : gi:50778084:ref:XP_427374.1: PREDICTED: similar to Olfactory receptor 5BF1, partial [Gallus gallus]
gb|BX930338	0.000601135	0.0387684	1.52562	Q6MZW1 : (Q6MZW1) Hypothetical protein DKFZp686N23273
gb|BU415641	0.000291501	0.0282494	1.52364	XP_426483 : gi:50749088:ref:XP_426483.1: PREDICTED: similar to chromosome 20 open reading frame 22 [Gallus gallus]
gb|CR388662	0.00054578	0.0371424	1.52272	Gallus gallus finished cDNA, clone ChEST850j13. [CR388662]
gb|CR386151	0.000838204	0.0467135	1.51968	XP_425601 : gi:50730743:ref:XP_425601.1: PREDICTED: similar to Pro-Pol-dUTPase polyprotein; RNaseH; dUTPase; integrase; protease; reverse transcriptase [Gallus gallus]
gb|CR382439	8.63209e-05	0.0153015	1.51953	Q8R023 : (Q8R023) Polycomb group ring finger 1
gb|BX950356	0.00026487	0.0275852	1.51786	Gallus gallus finished cDNA, clone ChEST255o21. [BX950356]
gb|BU288357	0.000292481	0.028275	1.51664	no hits
gb|M92038	0.000873661	0.0476814	1.51589	P28683 : (P28683) Green-sensitive opsin (Green cone photoreceptor pigment)
gb|BM490250	0.000149534	0.0203878	1.51573	Q9XSC1 : (Q9XSC1) Secreted frizzled-related protein 5 precursor (sFRP-5)
gb|BU216350	0.000499696	0.0356467	1.51195	no hits
gb|BU316742	1.76621e-05	0.00651019	1.5118	O16264 : gi:6093649:sp:O16264:PEBPH_CAEEL Phosphatidylethanolamine-binding protein homolog F40A3.3 &gt;gnl:BL_ORD_ID:75720 gi:2291199:gb:AAB65322.1: Hypothetical protein F40A3.3a [Caenorhabditis elegans] &gt;gnl:BL_ORD_ID:75720 gi:17560746:ref:NP_505030.1
gb|CK609618	0.000845359	0.0469609	1.50787	IFNj_P04 Interferon Stimulated Chicken PBL Macrophage Gallus gallus cDNA clone IFNj_P04 5', mRNA sequence [CK609618]
gb|CN225511	0.000511334	0.0360388	1.50757	no hits
gb|AJ720208	0.000921584	0.0487149	1.50652	Q5ZK76 : (Q5ZK76) Hypothetical protein
tc|TC204013	0.000717399	0.0427835	1.50426	conserved protein {Pyrobaculum aerophilum;} , partial (6%) [TC204013]
gb|CO767990	0.000264574	0.0275852	1.50291	spleen_EST03716 Spleen cDNA Library Gallus gallus cDNA 3', mRNA sequence [CO767990]
gb|CR385537	0.000616482	0.0390004	1.50125	no hits
gb|A_87_P041811	5.88763e-05	0.012382	-1.5005	Unknown
gb|BU392571	0.000643318	0.0401204	-1.50185	XP_421240 : gi:50748426:ref:XP_421240.1: PREDICTED: similar to putative phosphatase subunit [Gallus gallus]
gb|AJ719702	0.000141087	0.0201117	-1.50291	Gallus gallus mRNA for hypothetical protein, clone 5g18. [AJ719702]
gb|BX929703	0.000125402	0.0185993	-1.50471	XP_420939 : gi:50747636:ref:XP_420939.1: PREDICTED: similar to Pcmt1-prov protein [Gallus gallus]
tc|TC190572	0.000651298	0.0403003	-1.50516	BC031576 F-box protein 28 {Homo sapiens;} , partial (78%) [TC190572]
gb|AJ719731	3.49204e-05	0.00926122	-1.50848	Q5ZLK3 : (Q5ZLK3) Hypothetical protein
gb|AJ720582	5.39861e-05	0.0120852	-1.50938	Gallus gallus mRNA for hypothetical protein, clone 20k12. [AJ720582]
gb|BX929456	0.000143279	0.0201607	-1.50953	Gallus gallus finished cDNA, clone ChEST190a17. [BX929456]
gb|AJ851566	0.000483183	0.0351008	-1.51059	Q5F3T4 : (Q5F3T4) Hypothetical protein
gb|AJ720008	0.000437765	0.0343431	-1.51074	Q5ZKS6 : (Q5ZKS6) Hypothetical protein
gb|AJ719494	0.000496242	0.0355336	-1.51346	Q5ZM90 : (Q5ZM90) Hypothetical protein
gb|AJ720610	0.000202435	0.0238218	-1.51377	Gallus gallus mRNA for hypothetical protein, clone 21j4. [AJ720610]
gb|AJ720411	8.30909e-06	0.00386555	-1.51543	Q9JI78 : (Q9JI78) PNGase (Peptide N-glycanase)
gb|CR352895	4.22265e-05	0.0105189	-1.51877	XP_415817 : gi:50758222:ref:XP_415817.1: PREDICTED: similar to Phosphatidylinositol glycan, class S homolog [Gallus gallus]
gb|BX929487	6.33347e-05	0.0126406	-1.51938	no hits
tc|TC200731	0.000271164	0.0275956	-1.52074	Q6TXF5 (Q6TXF5) LRRGT00044, partial (6%) [TC200731]
gb|BU333248	0.000532897	0.036737	-1.52196	no hits
gb|BX934043	0.000524415	0.0364411	-1.52303	XP_415019 : gi:50756105:ref:XP_415019.1: PREDICTED: similar to CSRP2 binding protein isoform a; CRP2 binding protein; cysteine rich protein 2 binding protein; CRP2 binding partner [Gallus gallus]
gb|AJ719685	0.000401053	0.0332439	-1.52318	Q5ZLP9 : (Q5ZLP9) Hypothetical protein
gb|AF081672	0.000356314	0.031169	-1.52409	XP_355813 : gi:63546131:ref:XP_355813.3: PREDICTED: similar to calmodulin [Mus musculus]
gb|CR385554	0.000742508	0.0433217	-1.5244	Gallus gallus finished cDNA, clone ChEST377e13. [CR385554]
gb|BX935785	5.04562e-05	0.0117932	-1.52852	Q9D2R8 : (Q9D2R8) Mitochondrial 28S ribosomal protein S33 (S33mt) (MRP-S33) (Ganglioside-induced differentiation-associated-protein 3)
gb|AJ719282	0.000678726	0.0413039	-1.52867	Q5ZMV2 : (Q5ZMV2) Spindle assembly abnormal protein 6 homolog
gb|BU419412	0.000368397	0.0317346	-1.52883	XP_419303 : gi:50738532:ref:XP_419303.1: PREDICTED: similar to anaphase promoting complex subunit 1; anaphase-promoting complex 1 (meiotic checkpoint regulator) [Gallus gallus]
gb|CR353807	0.000450165	0.0346963	-1.52883	Gallus gallus finished cDNA, clone ChEST932p11. [CR353807]
gb|AJ720822	3.58984e-05	0.0094004	-1.52974	Q5ZIG2 : (Q5ZIG2) Hypothetical protein
gb|AJ719397	0.000599536	0.0387684	-1.53235	Gallus gallus mRNA for hypothetical protein, clone 1o16. [AJ719397]
gb|BX932819	0.000909832	0.0485436	-1.53895	Gallus gallus finished cDNA, clone ChEST716l23. [BX932819]
gb|BX934015	0.000568697	0.0379829	-1.54311	XP_419383 : gi:50740167:ref:XP_419383.1: PREDICTED: similar to cDNA sequence BC031781 [Gallus gallus]
gb|CR390985	7.0092e-05	0.0135125	-1.54373	Gallus gallus finished cDNA, clone ChEST544c14. [CR390985]
gb|AJ719337	0.000388396	0.0327341	-1.54945	Q5ZMP7 : (Q5ZMP7) Hypothetical protein
tc|TC190316	0.000257827	0.0274041	-1.55022	Q76PT8 (Q76PT8) D5L protein, partial (14%) [TC190316]
gb|AJ851762	0.000288087	0.0281254	-1.55085	Gallus gallus mRNA for hypothetical protein, clone 28b17. [AJ851762]
gb|AJ719450	0.000144246	0.0201934	-1.55116	Q5ZMD4 : (Q5ZMD4) Hypothetical protein
gb|CR353996	8.03224e-06	0.00380801	-1.55364	no hits
gb|CR353653	0.000179823	0.0219447	-1.56111	Gallus gallus finished cDNA, clone ChEST232h11. [CR353653]
gb|CR391638	0.000790314	0.045269	-1.56471	Gallus gallus finished cDNA, clone ChEST898g15. [CR391638]
gb|AF190051	8.89292e-07	0.0010043	-1.56502	Gallus gallus hepatocyte nuclear factor 1a dimerization cofactor isoform (DCoH) mRNA, complete cds. [AF190051]
tc|TC205809	0.000858993	0.0474476	-1.56502	Unknown
gb|BU434539	0.000520409	0.0362903	-1.56721	no hits
gb|AJ719524	0.000698628	0.0420445	-1.56863	ENSP00000344099 : ENSP00000344099 pep:known chromosome:NCBI35:15:53438989:53487542:-1 gene:ENSG00000128845 transcript:ENST00000340569
gb|BX933961	0.00083117	0.0465494	-1.56988	Gallus gallus finished cDNA, clone ChEST126l20. [BX933961]
gb|BX950784	0.000181706	0.0220386	-1.57397	Q7X7S3 : (Q7X7S3) OSJNBa0032F06.3 protein (OSJNBb0017I01.25 protein)
gb|AJ719353	0.000872071	0.0476814	-1.57507	Gallus gallus mRNA for hypothetical protein, clone 1j5. [AJ719353]
tc|TC219879	0.000448449	0.0346534	-1.5787	Unknown
gb|AJ720438	0.000650935	0.0403003	-1.58028	Gallus gallus mRNA for hypothetical protein, clone 17k12. [AJ720438]
gb|BX279056	0.000612452	0.0389863	-1.58455	XP_423080 : gi:50769225:ref:XP_423080.1: PREDICTED: similar to barren; barren (Drosophila) homolog, partial [Gallus gallus]
gb|CR387681	0.000212692	0.0243759	-1.58661	Gallus gallus finished cDNA, clone ChEST72n14. [CR387681]
gb|CR386866	5.61295e-05	0.0121859	-1.58756	XP_413717 : gi:50752699:ref:XP_413717.1: PREDICTED: similar to thyroid hormone receptor interactor 4; thyroid receptor interacting protein 4; activating signal cointegrator 1 [Gallus gallus]
gb|AJ719415	0.000363732	0.0316206	-1.58963	Gallus gallus mRNA for hypothetical protein, clone 2b5. [AJ719415]
gb|CF256032	0.000642119	0.0401204	-1.58979	no hits
gb|CR406689	0.00098718	0.0505601	-1.59201	Gallus gallus finished cDNA, clone ChEST766d20. [CR406689]
tc|TC193523	0.000913431	0.0485436	-1.59217	Q7PK47 (Q7PK47) ENSANGP00000024514 (Fragment), partial (12%) [TC193523]
gb|AJ720598	0.000732095	0.0431394	-1.5944	Gallus gallus mRNA for hypothetical protein, clone 20p15. [AJ720598]
gb|BU370982	0.000174118	0.0215141	-1.59456	Q9NQ31 : (Q9NQ31) Proline-rich protein BCA3 (Breast cancer associated gene 3 protein) (PKA-interacting protein) (AKIP1)
gb|AJ720304	1.61606e-05	0.00615901	-1.59488	no hits
gb|AJ851544	0.000454154	0.0348576	-1.59488	Q5R9E4 : (Q5R9E4) Microfibril-associated glycoprotein 3 precursor
gb|M25534	7.13674e-06	0.00373022	-1.59728	P13127 : (P13127) F-actin capping protein alpha-1 subunit (CapZ 36/32) (Beta-actinin subunit I)
gb|AJ719524	2.52557e-05	0.00806729	-1.59792	Gallus gallus mRNA for hypothetical protein, clone 3a3. [AJ719524]
gb|AJ719604	2.73715e-05	0.00831191	-1.59839	Q5ZLY0 : (Q5ZLY0) Hypothetical protein
gb|BX934566	0.000448732	0.0346534	-1.60031	Gallus gallus finished cDNA, clone ChEST87l5. [BX934566]
gb|BX933752	3.34031e-05	0.00910767	-1.60047	XP_419085 : gi:50736221:ref:XP_419085.1: PREDICTED: similar to chromosome 9 open reading frame 19; 17kD fetal brain protein [Gallus gallus]
gb|AJ720105	0.0009691	0.0500883	-1.6048	Q5ZKH9 : (Q5ZKH9) Hypothetical protein
gb|BX929961	0.000348758	0.0308378	-1.60689	Gallus gallus finished cDNA, clone ChEST292c24. [BX929961]
gb|AJ719789	6.25378e-06	0.0034123	-1.60801	Q5XXA9 : (Q5XXA9) Lens epithelium-derived growth factor
gb|CR353937	0.000528566	0.0366306	-1.60801	no hits
gb|CR353202	7.65754e-05	0.0144224	-1.60962	Q9CQ45 : (Q9CQ45) SPUF protein precursor (Secreted protein of unknown function)
gb|BX936043	0.000718825	0.042804	-1.61624	XP_422185 : gi:50750920:ref:XP_422185.1: PREDICTED: similar to G-protein signalling modulator 2 (AGS3-like, C. elegans); LGN protein [Gallus gallus]
gb|AJ851682	5.15745e-05	0.0117932	-1.6219	Gallus gallus mRNA for hypothetical protein, clone 17g7. [AJ851682]
gb|BU378224	0.000134592	0.0197099	-1.62271	Q9Y294 : (Q9Y294) Hypothetical protein DKFZp564E2182 (CGI-98 protein) (Anti-silencing function 1A) (Hypothetical protein FLJ22085) (ASF1 anti-silencing function 1 homolog A) (CIA)
gb|BX932675	0.000273266	0.0276105	-1.62645	XP_413862 : gi:50753085:ref:XP_413862.1: PREDICTED: similar to hypothetical protein MGC45866 [Gallus gallus]
gb|BX932384	0.000276482	0.0276608	-1.62694	Q68FW2 : (Q68FW2) Cell division cycle associated 3
gb|AJ720808	0.000992257	0.0507544	-1.63281	Q08999 : gi:6686330:sp:Q08999:RBL2_HUMAN Retinoblastoma-like protein 2 (130 kDa retinoblastoma-associated protein) (PRB2) (P130) (RBR-2)
gb|BU481010	0.000137715	0.0198728	-1.63509	no hits
gb|AJ719346	0.00064121	0.0401204	-1.63575	Gallus gallus mRNA for hypothetical protein, clone 1i17. [AJ719346]
gb|CV041732	0.000642428	0.0401204	-1.63624	no hits
tc|TC218687	1.54271e-05	0.00605876	-1.63755	PTPE_HUMAN (P23469) Receptor-type tyrosine-protein phosphatase epsilon precursor (Protein-tyrosine phosphatase epsilon) (R-PTP-epsilon) , partial (36%) [TC218687]
gb|AJ719772	0.000476845	0.0350448	-1.63771	Gallus gallus mRNA for hypothetical protein, clone 6f21. [AJ719772]
gb|AF190051	0.000518966	0.0362903	-1.64033	Q9H0N5 : (Q9H0N5) DcoH-like protein DCoHm (HNF1-alpha dimerization cofactor)
gb|BX935829	5.79312e-05	0.012382	-1.64115	XP_417322 : gi:50758575:ref:XP_417322.1: PREDICTED: similar to serologically defined breast cancer antigen 84 isoform a [Gallus gallus]
gb|AJ719631	0.000103398	0.0169495	-1.64115	Q5SRN0 : (Q5SRN0) Cell division cycle 40 homolog (Yeast)
gb|BX936007	0.000411753	0.0337069	-1.64313	Gallus gallus finished cDNA, clone ChEST124m6. [BX936007]
gb|AJ851429	0.000409787	0.0336155	-1.64378	Q5F471 : (Q5F471) Hypothetical protein
gb|CO768250	1.41815e-05	0.00582899	-1.64806	spleen_EST03976 Spleen cDNA Library Gallus gallus cDNA 3', mRNA sequence [CO768250]
gb|BU104537	3.29382e-06	0.00230299	-1.64872	no hits
gb|AJ720648	0.000227708	0.0250095	-1.64955	Q8YTC2 : gi:20140995:sp:Q8YTC2:Y2800_ANASP Hypothetical WD-repeat protein alr2800 &gt;gnl:BL_ORD_ID:1206427 gi:17131893:dbj:BAB74499.1: WD-repeat protein [Nostoc sp. PCC 7120] &gt;gnl:BL_ORD_ID:1206427 gi:17230292:ref:NP_486840.1: WD-repeat protein [Nosto
gb|AJ719963	0.000599074	0.0387684	-1.65136	Gallus gallus mRNA for hypothetical protein, clone 8n10. [AJ719963]
gb|AJ851612	0.000272263	0.0276028	-1.65136	Gallus gallus mRNA for hypothetical protein, clone 11e18. [AJ851612]
gb|AJ721021	0.000112954	0.017726	-1.65516	Gallus gallus mRNA for hypothetical protein, clone 32k7. [AJ721021]
gb|AY728140	0.000467074	0.0350448	-1.65665	Gallus gallus putative LEDGF/p75 transcription factor (PSIP1) mRNA, complete cds. [AY728140]
gb|AJ719468	0.00050465	0.035759	-1.65765	Q5ZMB6 : (Q5ZMB6) Hypothetical protein
gb|BU263177	0.000913372	0.0485436	-1.6623	Q9BYI2 : (Q9BYI2) Homo sapiens (G kinase anchoring protein 1)
gb|BX932855	8.34294e-05	0.0151462	-1.6628	Gallus gallus finished cDNA, clone ChEST270l20. [BX932855]
gb|AJ720719	2.18321e-05	0.00738067	-1.66463	Q5ZIR5 : (Q5ZIR5) Hypothetical protein
gb|AJ720234	0.000721715	0.042847	-1.66662	Gallus gallus mRNA for hypothetical protein, clone 13d5. [AJ720234]
gb|CR386361	3.19193e-05	0.00888242	-1.66679	Q9CZX7 : (Q9CZX7) Mus musculus 10 days embryo whole body cDNA, RIKEN full-length enriched library, clone:2610319K07 product:hypothetical protein, full insert sequence (RIKEN cDNA 2610319K07) (Mus musculus adult male epididymis cDNA, RIKEN full-length
gb|BU314427	0.000312091	0.0291722	-1.66696	no hits
gb|BU480632	4.86384e-05	0.0115067	-1.66712	no hits
gb|AJ851510	0.0003825	0.032385	-1.66846	Q5RJK0 : (Q5RJK0) Hypothetical protein LOC315286_predicted
tc|TC211389	0.000200437	0.0238115	-1.66879	Unknown
gb|AJ851752	0.000108902	0.0175037	-1.67197	ENSGALP00000021703 : ENSGALP00000021703 pep:novel chromosome:WASHUC1:Un:124625485:124672113:-1 gene:ENSGALG00000013310 transcript:ENSGALT00000021739
gb|AJ720893	6.6841e-05	0.0131485	-1.67314	Q9YH14 : (Q9YH14) Progesterone receptor binding protein (Hypothetical protein)
gb|AJ719808	0.000434873	0.0343431	-1.6733	XP_416957 : gi:50730552:ref:XP_416957.1: PREDICTED: similar to Ankyrin repeat domain protein 10 [Gallus gallus]
gb|AJ720929	0.000181633	0.0220386	-1.67448	ENSGALP00000013124 : ENSGALP00000013124 pep:novel chromosome:WASHUC1:10:20008116:20023591:1 gene:ENSGALG00000008095 transcript:ENSGALT00000013139
gb|BX267900	0.000504362	0.035759	-1.67515	no hits
gb|AJ720851	3.33492e-05	0.00910767	-1.67833	Gallus gallus mRNA for hypothetical protein, clone 27n8. [AJ720851]
gb|BX950396	0.000289556	0.0281991	-1.68102	XP_416853 : gi:50730336:ref:XP_416853.1: PREDICTED: similar to adlican [Gallus gallus]
tc|TC196597	2.24369e-05	0.00738067	-1.68119	Unknown
gb|CR354090	0.000361238	0.03153	-1.68354	no hits
gb|AJ720378	6.0786e-05	0.0125174	-1.68422	Q5ZJQ6 : (Q5ZJQ6) Hypothetical protein
tc|TC187883	9.26397e-05	0.0159189	-1.68658	SEH1_HUMAN (Q96EE3) Nucleoporin SEH1 (SEC13-like protein), partial (55%) [TC187883]
gb|BU284719	0.000363875	0.0316206	-1.68793	XP_417396 : gi:50758739:ref:XP_417396.1: PREDICTED: similar to Synaptonemal complex protein 2 (SCP-2 protein) (Synaptonemal complex lateral element protein) (hsSCP2) [Gallus gallus]
gb|BX935461	0.000194903	0.0234736	-1.68995	Q6FI17 : (Q6FI17) RSU1 protein (Ras suppressor protein 1)
gb|BU485441	0.000602028	0.0387684	-1.69046	no hits
gb|CR387359	0.000514398	0.0361903	-1.69418	Gallus gallus finished cDNA, clone ChEST350d21. [CR387359]
gb|BX271377	9.04798e-05	0.0157635	-1.69774	ENSGALP00000008495 : ENSGALP00000008495 pep:novel chromosome:WASHUC1:14:8019532:8030161:-1 gene:ENSGALG00000005308 transcript:ENSGALT00000008509
gb|BU352391	2.2094e-05	0.00738067	-1.69859	ENSGALP00000023550 : ENSGALP00000023550 pep:novel chromosome:WASHUC1:E26C13:86778:89513:1 gene:ENSGALG00000014640 transcript:ENSGALT00000023596
gb|BU227441	0.000483821	0.0351008	-1.69978	no hits
gb|BX932547	0.000315565	0.0292837	-1.70012	XP_415786 : gi:50758156:ref:XP_415786.1: PREDICTED: similar to phosphoserine phosphatase; L-3-phosphoserine phosphatase; O-phosphoserine phosphohydrolase; PSPase [Gallus gallus]
gb|AJ719468	0.000281863	0.027723	-1.7008	Gallus gallus mRNA for hypothetical protein, clone 2j15. [AJ719468]
gb|BX934854	2.10978e-05	0.00738067	-1.70899	Gallus gallus finished cDNA, clone ChEST152p15. [BX934854]
gb|CF255162	0.000533318	0.036737	-1.71104	no hits
gb|ENSGALT00000011888.2	0.000454968	0.0348576	-1.71206	no hits
tc|TC225013	0.000121358	0.0183809	-1.71241	Unknown
gb|BU305545	4.22524e-05	0.0105189	-1.71309	ENSGALP00000002259 : ENSGALP00000002259 pep:novel chromosome:WASHUC1:24:2452328:2477823:-1 gene:ENSGALG00000001491 transcript:ENSGALT00000002261
gb|BU350521	2.98156e-05	0.00835653	-1.71343	no hits
gb|AJ720438	0.000239051	0.0259668	-1.71481	Q5ZJJ6 : (Q5ZJJ6) Hypothetical protein
gb|AJ719781	0.000834241	0.0465894	-1.71652	ENSGALP00000024747 : ENSGALP00000024747 pep:novel chromosome:WASHUC1:1:81672275:81686629:-1 gene:ENSGALG00000015363 transcript:ENSGALT00000024793
gb|BU410557	0.000333594	0.0300457	-1.72116	no hits
gb|AJ720092	0.00034615	0.0308008	-1.72651	Gallus gallus mRNA for hypothetical protein, clone 10g10. [AJ720092]
gb|CR354137	0.000506262	0.035809	-1.7272	Gallus gallus finished cDNA, clone ChEST387l23. [CR354137]
tc|TC213275	0.000707744	0.0424967	-1.7336	Q9JLT5 (Q9JLT5) WFS1, partial (45%) [TC213275]
gb|AJ720587	1.92568e-05	0.00687485	-1.73412	Q5ZJ47 : (Q5ZJ47) Hypothetical protein
gb|AJ720184	0.000845644	0.0469609	-1.73724	XP_414729 : gi:50755403:ref:XP_414729.1: PREDICTED: similar to RRN3 [Gallus gallus]
gb|BX929322	0.000830183	0.0465494	-1.73829	Gallus gallus finished cDNA, clone ChEST183f5. [BX929322]
gb|BX932029	0.000140782	0.0201117	-1.73985	Q9D8Y1 : (Q9D8Y1) Mus musculus 10 day old male pancreas cDNA, RIKEN full-length enriched library, clone:1810020E01 product:hypothetical protein, full insert sequence (RIKEN cDNA 1810020E01)
gb|AF039752	0.000928738	0.0488432	-1.74124	P56519 : (P56519) Histone deacetylase 2 (HD2)
gb|AJ720484	7.17138e-06	0.00373022	-1.74212	Q5ZJF0 : (Q5ZJF0) Hypothetical protein
gb|CR354137	5.87025e-05	0.012382	-1.74595	XP_416921 : gi:50730474:ref:XP_416921.1: PREDICTED: similar to mitochondrial ribosomal protein S9; muscle protein 637 [Gallus gallus]
gb|CR386927	7.73254e-08	0.000199921	-1.74648	no hits
gb|AJ720339	0.000592408	0.0386287	-1.74892	Gallus gallus mRNA for hypothetical protein, clone 15k16. [AJ720339]
gb|Z25420	0.000294477	0.0283141	-1.75172	G.domesticus class II INCENP protein mRNA, complete CDS. [Z25420]
gb|CR390282	0.000436735	0.0343431	-1.75172	Gallus gallus finished cDNA, clone ChEST923i10. [CR390282]
gb|BU332484	0.00082666	0.0465053	-1.75383	XP_422197 : gi:50750944:ref:XP_422197.1: PREDICTED: similar to abnormal spindle [Gallus gallus]
gb|AJ719633	0.000263309	0.0275852	-1.75628	Gallus gallus mRNA for hypothetical protein, clone 4l18. [AJ719633]
gb|CR386351	0.000413081	0.0337213	-1.75804	Gallus gallus finished cDNA, clone ChEST928l18. [CR386351]
gb|CR405828	0.000551936	0.0374968	-1.75945	XP_420429 : gi:50746295:ref:XP_420429.1: PREDICTED: similar to methylmalonic aciduria type A [Gallus gallus]
gb|BU258106	0.000404344	0.0333768	-1.76632	XP_420462 : gi:50746363:ref:XP_420462.1: PREDICTED: similar to Polo-like kinase 4 [Gallus gallus]
gb|AJ720953	2.61857e-05	0.00828744	-1.76668	Q5ZI31 : (Q5ZI31) Hypothetical protein
gb|CR389536	0.000660287	0.0406023	-1.77252	ENSGALP00000026413 : ENSGALP00000026413 pep:novel chromosome:WASHUC1:3:94146307:94202009:-1 gene:ENSGALG00000016409 transcript:ENSGALT00000026463
gb|BX931501	0.000147449	0.0202432	-1.77323	Q9H204 : (Q9H204) Mediator complex subunit 28 (Tumor angiogenesis marker EG-1) (Endothelial-derived protein 1) (Merlin and Grb2 interacting cytoskeletal protein) (Magicin)
gb|AJ720841	7.4759e-07	0.000896224	-1.77358	Gallus gallus mRNA for hypothetical protein, clone 27h13. [AJ720841]
tc|TC216893	0.000136529	0.0197791	-1.77393	Unknown
gb|CR354049	0.000333455	0.0300457	-1.77464	XP_421524 : gi:50749186:ref:XP_421524.1: PREDICTED: similar to DnaJ homolog, subfamily C, member 9; DnaJ protein SB73 [Gallus gallus]
gb|BX277390	0.000886497	0.0477413	-1.77642	no hits
gb|AJ720755	0.000234813	0.0255767	-1.77855	Q5ZIM9 : (Q5ZIM9) Hypothetical protein
gb|CR354187	0.000597812	0.0387684	-1.78283	Gallus gallus finished cDNA, clone ChEST69o14. [CR354187]
gb|AJ721076	6.1032e-05	0.0125174	-1.78659	Gallus gallus mRNA for hypothetical protein, clone 34f23. [AJ721076]
gb|AM050269	5.30991e-05	0.0120663	-1.79123	Gallus gallus mRNA for RNase L inhibitor (RLI gene). [AM050269]
gb|AJ719314	0.000566331	0.0379829	-1.7914	Q5ZMS0 : (Q5ZMS0) Hypothetical protein
gb|AJ851505	3.26985e-06	0.00230299	-1.79661	Q5F3Z5 : (Q5F3Z5) Hypothetical protein
gb|CO768928	0.000314069	0.0292837	-1.79751	testis_EST00025 Testis cDNA Library Gallus gallus cDNA 3', mRNA sequence [CO768928]
gb|X74946	0.000198966	0.0238115	-1.80128	G.gallus mRNA for GalNAc alpha-2,6-sialyltransferase. [X74946]
gb|AF330008	0.000463677	0.0350448	-1.80128	Q98SS6 : (Q98SS6) Eukaryotic initiation factor 2 alpha kinase
gb|BU114430	0.000349408	0.0308378	-1.80327	XP_425016 : gi:50762333:ref:XP_425016.1: PREDICTED: similar to nucleoporin 155kDa isoform 1; nuclear pore complex protein Nup155; nucleoporin 155kD [Gallus gallus]
gb|AJ720203	0.000131966	0.0193972	-1.80597	Q5ZK81 : (Q5ZK81) Hypothetical protein
gb|BU106686	5.14405e-05	0.0117932	-1.80634	no hits
gb|CR390891	0.000462253	0.0350137	-1.80796	Q13503 : (Q13503) RNA polymerase II holoenzyme component SRB7 (RNAPII complex component SRB7)
gb|BU340018	0.000709366	0.0424967	-1.80923	no hits
gb|AJ720121	2.79363e-05	0.00831191	-1.81068	Q5ZKG3 : (Q5ZKG3) Hypothetical protein
gb|BX931862	0.000683543	0.0413887	-1.81339	P61590 : gi:47605788:sp:P61590:MCPH1_COLGU Microcephalin &gt;gnl:BL_ORD_ID:189963 gi:46393809:gb:AAS91381.1: microcephalin [Colobus guereza]
gb|AJ719314	0.000932777	0.0489142	-1.81993	Gallus gallus mRNA for hypothetical protein, clone 1f15. [AJ719314]
gb|BX932571	4.80955e-06	0.00283857	-1.82741	Gallus gallus finished cDNA, clone ChEST597b21. [BX932571]
gb|BU114458	0.000165283	0.0212496	-1.82832	XP_420769 : gi:50747169:ref:XP_420769.1: PREDICTED: similar to chromosome condensation protein G, partial [Gallus gallus]
gb|CR406790	8.37082e-05	0.0151462	-1.82942	Gallus gallus finished cDNA, clone ChEST555l6. [CR406790]
gb|X52562	1.92247e-05	0.00687485	-1.83015	P19179 : (P19179) Fimbrin
gb|CR353746	0.000403022	0.0333372	-1.83878	Gallus gallus finished cDNA, clone ChEST236g16. [CR353746]
gb|CO758076	4.91474e-07	0.00069335	-1.84025	brain_EST01268 Brain cDNA Library Gallus gallus cDNA 3', mRNA sequence [CO758076]
tc|TC215304	2.84169e-05	0.00831191	-1.84117	O12943 (O12943) Transcription factor cash4, complete [TC215304]
tc|TC193250	0.000935432	0.0489885	-1.84172	CU05_HUMAN (Q9Y3R5) Protein C21orf5, partial (3%) [TC193250]
gb|AJ719309	0.000166584	0.0212496	-1.84319	Q5ZMS5 : (Q5ZMS5) Hypothetical protein
tc|TC194494	5.13165e-05	0.0117932	-1.84375	CND3_XENLA (Q9YHB5) Condensin subunit 3 (Chromosome-associated protein G) (Chromosome assembly protein XCAP-G) (Condensin subunit CAP-G), partial (16%) [TC194494]
gb|CR386160	0.000448731	0.0346534	-1.84412	XP_424827 : gi:50761767:ref:XP_424827.1: PREDICTED: similar to frataxin isoform 1 preproprotein [Gallus gallus]
gb|CR354077	7.7554e-06	0.00378796	-1.84504	Gallus gallus finished cDNA, clone ChEST370l14. [CR354077]
gb|BU484006	0.000166603	0.0212496	-1.84559	XP_424797 : gi:50761669:ref:XP_424797.1: PREDICTED: similar to hypothetical protein FLJ35779 [Gallus gallus]
gb|AJ720011	0.000428994	0.0342	-1.84559	Gallus gallus mRNA for hypothetical protein, clone 9g9. [AJ720011]
gb|AJ720180	0.000439914	0.0343455	-1.84855	Gallus gallus mRNA for hypothetical protein, clone 12b11. [AJ720180]
tc|TC195029	3.68789e-06	0.00241125	-1.84947	Unknown
gb|BX932075	1.18989e-06	0.00117629	-1.85003	Gallus gallus finished cDNA, clone ChEST157h21. [BX932075]
gb|AY393846	0.000266726	0.0275852	-1.85151	Gallus gallus chaperonin subunit 8 theta mRNA, complete cds. [AY393846]
gb|CR353480	7.4662e-06	0.00378665	-1.85299	no hits
gb|CR387780	6.44507e-05	0.0128155	-1.85466	Gallus gallus finished cDNA, clone ChEST860h12. [CR387780]
gb|AJ719309	2.06262e-06	0.00159708	-1.86321	Gallus gallus mRNA for hypothetical protein, clone 1f4. [AJ719309]
gb|BX930961	0.00017261	0.0215141	-1.86739	Q12094 : (Q12094) Hypothetical UPF0293 protein YOR006c
tc|TC189508	0.000694189	0.0418411	-1.8748	Unknown
gb|X52562	0.000310491	0.0290915	-1.87817	Chicken mRNA for fimbrin. [X52562]
gb|U18309	0.00087679	0.0476814	-1.87836	Gallus gallus chromokinesin mRNA, complete cds. [U18309]
gb|DQ157755	0.000340713	0.0305477	-1.87893	Gallus gallus collectin 1 precursor CL-3 mRNA, complete cds. [DQ157755]
tc|TC215961	0.00033256	0.0300457	-1.87968	MLN2_HUMAN (Q8IZK6) Mucolipin 2, partial (44%) [TC215961]
gb|CR353828	0.000421832	0.0340667	-1.88344	Gallus gallus finished cDNA, clone ChEST151c21. [CR353828]
gb|AJ720610	0.000222738	0.0247385	-1.88382	Q6IQF6 : (Q6IQF6) Zgc:86782
gb|AY393846	3.94508e-06	0.00251904	-1.8874	Q6EE31 : (Q6EE31) Chaperonin subunit 8 theta
gb|BX257225	0.000141405	0.0201117	-1.88834	BX257225 AGENAE Gallus gallus multi-tissues normalized library (gcag) Gallus gallus cDNA clone gcag0002c.o.07 3prim, mRNA sequence [BX257225]
gb|CR354315	6.29903e-05	0.0126406	-1.89004	XP_425703 : gi:50759021:ref:XP_425703.1: PREDICTED: similar to TP53 regulating kinase (p53-related protein kinase) (Nori-2) [Gallus gallus]
gb|AJ721051	0.000759713	0.0441743	-1.89137	Q5ZHT3 : (Q5ZHT3) Hypothetical protein
tc|TC224221	1.30134e-06	0.00122383	-1.89345	Unknown
gb|CR353587	0.00015486	0.020686	-1.89459	Q5ZIC4 : (Q5ZIC4) Hypothetical protein
gb|AJ719556	0.000268202	0.0275852	-1.89534	Q5ZM28 : (Q5ZM28) Hypothetical protein
gb|BX950518	0.000437656	0.0343431	-1.89686	Gallus gallus finished cDNA, clone ChEST553f7. [BX950518]
gb|AJ720686	4.80213e-06	0.00283857	-1.91114	Gallus gallus mRNA for hypothetical protein, clone 23h13. [AJ720686]
gb|BX934536	0.00014562	0.0202432	-1.91458	XP_419665 : gi:50742529:ref:XP_419665.1: PREDICTED: similar to katanin p60 subunit A 1 [Gallus gallus]
gb|BU232723	0.000462124	0.0350137	-1.91573	ENSDARP00000015880 : ENSDARP00000015880 pep:known chromosome:ZFISH5:25:4160470:4287942:-1 gene:ENSDARG00000008852 transcript:ENSDART00000002498
gb|BX936026	1.05094e-05	0.00463112	-1.91918	XP_425725 : gi:50759065:ref:XP_425725.1: PREDICTED: similar to Serine/threonine-protein kinase 6 (Serine/threonine kinase 15) (Aurora/IPL1-related kinase 1) (Aurora-related kinase 1) (hARK1) (Aurora-A) (Breast-tumor-amplified kinase) [Gallus gallus]
gb|AW355249	0.000162303	0.0210861	-1.92053	no hits
gb|U18309	5.52139e-06	0.00311796	-1.92399	Q90640 : (Q90640) Chromosome-associated kinesin KIF4A (Chromokinesin)
gb|CR385413	0.000211788	0.0243759	-1.92514	XP_421446 : gi:50748892:ref:XP_421446.1: PREDICTED: similar to discs large homolog 7; Drosophila discs large-1 tumor suppressor-like; hepatoma up-regulated protein [Gallus gallus]
gb|AJ851518	0.000455784	0.0348576	-1.92765	Q5F3Y2 : (Q5F3Y2) Hypothetical protein
gb|CR388864	0.00030367	0.0290022	-1.92861	no hits
gb|CF255108	0.000856081	0.0474073	-1.929	no hits
tc|TC187440	0.000284172	0.0278538	-1.92958	Unknown
gb|BX932049	9.90733e-05	0.0165331	-1.93363	no hits
gb|BX264774	0.000170616	0.021416	-1.93673	no hits
gb|CR405829	0.000154202	0.020686	-1.93983	Gallus gallus finished cDNA, clone ChEST884m21. [CR405829]
gb|BX264694	0.00039723	0.03316	-1.94683	XP_420406 : gi:50746214:ref:XP_420406.1: PREDICTED: similar to E74-like factor 2 (ets domain transcription factor) isoform 2; new Ets-related factor [Gallus gallus]
gb|AJ851694	0.00014279	0.0201607	-1.94897	Gallus gallus mRNA for hypothetical protein, clone 18j3. [AJ851694]
gb|AJ720065	0.000294515	0.0283141	-1.94955	Q5ZKL9 : (Q5ZKL9) Hypothetical protein
gb|AJ720114	1.87665e-07	0.000391231	-1.9515	Q5ZKH0 : (Q5ZKH0) TFIIH basal transcription factor complex TTD-A subunit (General transcription factor IIH polypeptide 5) (TFB5 ortholog)
gb|BX950784	1.06347e-05	0.00463112	-1.9517	Gallus gallus finished cDNA, clone ChEST711o18. [BX950784]
gb|CR387426	1.53173e-06	0.00133761	-1.95248	Q58E89 : (Q58E89) Hypothetical protein
gb|AJ719631	4.78752e-07	0.00069335	-1.95795	Gallus gallus mRNA for hypothetical protein, clone 4l13. [AJ719631]
gb|X80792	0.000247198	0.0265599	-1.95913	G.gallus ScII mRNA. [X80792]
gb|BX929863	1.45047e-06	0.001303	-1.96089	Q66H09 : (Q66H09) Tetratricopeptide repeat domain 1
gb|CR386361	7.7217e-06	0.00378796	-1.9725	Gallus gallus finished cDNA, clone ChEST231o22. [CR386361]
gb|BX932394	0.000169236	0.0213727	-1.97664	Gallus gallus finished cDNA, clone ChEST95b13. [BX932394]
gb|BM487357	0.00047636	0.0350448	-1.98199	Q5ZMV4 : (Q5ZMV4) Hypothetical protein
gb|AJ720484	2.91801e-05	0.00833454	-1.98774	Gallus gallus mRNA for hypothetical protein, clone 18l13. [AJ720484]
gb|CR391281	2.24516e-08	9.88482e-05	-1.99631	Gallus gallus finished cDNA, clone ChEST682m21. [CR391281]
gb|BX935761	7.63966e-05	0.0144224	-1.99951	Gallus gallus finished cDNA, clone ChEST1001h14. [BX935761]
gb|BU253133	0.000792279	0.045269	-2.00191	no hits
gb|CR405925	3.87466e-05	0.00989197	-2.00591	XP_422422 : gi:50751486:ref:XP_422422.1: PREDICTED: similar to Kinesin-like protein KIF2C (Mitotic centromere-associated kinesin) (MCAK) (Kinesin-like protein 6) [Gallus gallus]
gb|AJ720598	0.000475038	0.0350448	-2.00852	Q5ZJ36 : (Q5ZJ36) Hypothetical protein
gb|BX932394	0.000243094	0.0261901	-2.00933	Q10430 : (Q10430) Hypothetical protein C188.04c in chromosome III
gb|U62026	0.00061149	0.0389863	-2.01053	Q98940 : (Q98940) Cardiac muscle factor 1 CMF1
gb|AJ720093	0.000883374	0.0476889	-2.01094	Gallus gallus mRNA for hypothetical protein, clone 10g11. [AJ720093]
gb|BU276559	0.000925056	0.0488332	-2.01758	no hits
gb|AF151966	2.8397e-05	0.00831191	-2.01859	Gallus gallus GTPase activating protein Rap1-GAP mRNA, complete cds. [AF151966]
gb|CR391210	0.00042542	0.0342	-2.02304	XP_430127 : gi:50750351:ref:XP_430127.1: PREDICTED: hypothetical protein XP_430127 [Gallus gallus]
gb|BX932979	8.55884e-05	0.0152814	-2.02364	no hits
gb|U62026	0.000224302	0.024773	-2.02871	Gallus gallus cardiac muscle factor 1 CMF1 mRNA, complete cds. [U62026]
gb|BU329745	1.0223e-05	0.00463112	-2.03216	XP_420670 : gi:50746907:ref:XP_420670.1: PREDICTED: similar to Centromeric protein E (CENP-E protein) [Gallus gallus]
gb|AJ720978	1.16773e-09	7.71016e-06	-2.03338	Gallus gallus mRNA for hypothetical protein, clone 31k8. [AJ720978]
tc|TC189493	0.000121798	0.0183809	-2.03786	Q66HV7 (Q66HV7) Zgc:92348, partial (76%) [TC189493]
gb|BU456843	0.000126821	0.0187105	-2.03969	no hits
gb|BU263257	0.000199356	0.0238115	-2.04092	no hits
gb|AJ719849	0.000481911	0.0350976	-2.04153	Gallus gallus mRNA for hypothetical protein, clone 7d18. [AJ719849]
gb|CR406815	0.000427028	0.0342	-2.04521	XP_420777 : gi:50747190:ref:XP_420777.1: PREDICTED: similar to RIKEN cDNA 5730509K17 gene [Gallus gallus]
gb|BU378097	5.41395e-05	0.0120852	-2.04766	no hits
gb|CR389782	0.000328046	0.0298864	-2.05567	Gallus gallus finished cDNA, clone ChEST721a13. [CR389782]
gb|AJ851391	2.70759e-05	0.00831191	-2.08236	Gallus gallus mRNA for hypothetical protein, clone 1f2. [AJ851391]
gb|CF256827	8.58211e-05	0.0152814	-2.09405	ENSP00000349485 : ENSP00000349485 pep:novel chromosome:NCBI35:22:18965186:19034318:-1 gene:ENSG00000197997 transcript:ENST00000356993
gb|CD727530	1.45095e-05	0.0058502	-2.09929	no hits
gb|X64743	3.31884e-06	0.00230299	-2.10097	P30374 : (P30374) Ribonuclease homolog precursor (RSFR)
gb|AJ851612	3.72921e-07	0.00069335	-2.1417	Q9NZ08 : gi:20137531:sp:Q9NZ08:ARTS1_HUMAN Adipocyte-derived leucine aminopeptidase precursor (A-LAP) (ARTS-1) (Aminopeptidase PILS) (Puromycin-insensitive leucyl-specific aminopeptidase) (PILS-AP) (Type 1 tumor necrosis factor receptor shedding aminopept
gb|AJ720686	2.67554e-08	0.000105965	-2.14813	Q5ZIU8 : (Q5ZIU8) Katanin p80 WD40-containing subunit B1 (Katanin p80 subunit B1) (p80 katanin)
tc|TC194494	5.59145e-05	0.0121859	-2.16214	CND3_XENLA (Q9YHB5) Condensin subunit 3 (Chromosome-associated protein G) (Chromosome assembly protein XCAP-G) (Condensin subunit CAP-G), partial (16%) [TC194494]
gb|AF406761	0.000135968	0.0197791	-2.17038	Q8UVS5 : (Q8UVS5) Caspase-activated DNase
gb|CR391210	2.14427e-05	0.00738067	-2.17298	Gallus gallus finished cDNA, clone ChEST200c1. [CR391210]
gb|BX929863	1.36875e-06	0.00125974	-2.18169	Gallus gallus finished cDNA, clone ChEST658g8. [BX929863]
gb|AJ719849	0.000430888	0.0342109	-2.18365	Q5ZL85 : (Q5ZL85) Hypothetical protein
gb|BX929279	0.000440402	0.0343455	-2.18956	Gallus gallus finished cDNA, clone ChEST985l1. [BX929279]
gb|BX259276	1.26198e-05	0.00535694	-2.21156	no hits
gb|CO420802	6.28471e-05	0.0126406	-2.23357	GGEZHC1011F01.g HC1 Gallus gallus cDNA clone GGEZHC1011F01, mRNA sequence [CO420802]
gb|CR352360	0.000144533	0.0201934	-2.24364	no hits
gb|BU396444	4.4748e-05	0.0107884	-2.25985	no hits
gb|AJ719871	0.000828141	0.0465115	-2.26814	Q5ZL63 : (Q5ZL63) Hypothetical protein
gb|CR386985	9.25407e-05	0.0159189	-2.29676	XP_358313 : gi:63652332:ref:XP_358313.3: PREDICTED: cDNA sequence BC018507 [Mus musculus]
tc|TC215223	2.92821e-05	0.00833454	-2.33848	Unknown
gb|BU481976	5.15232e-05	0.0117932	-2.33895	no hits
gb|A_87_P041607	0.000928951	0.0488432	-2.34503	Unknown
gb|CR389310	7.13817e-05	0.0136382	-2.34973	Q6ZVA8 : (Q6ZVA8) Hypothetical protein FLJ42815
gb|BX930012	0.000169731	0.0213727	-2.35561	Gallus gallus finished cDNA, clone ChEST900m9. [BX930012]
gb|BX930991	3.44963e-06	0.00235191	-2.366	Gallus gallus finished cDNA, clone ChEST67n24. [BX930991]
gb|AY257167	3.37931e-08	0.000121494	-2.38405	Q6X3Y9 : (Q6X3Y9) MHC class I antigen (Fragment)
gb|AJ851622	4.05933e-07	0.00069335	-2.4032	Q5F3M8 : (Q5F3M8) Hypothetical protein
gb|BX265479	0.000256463	0.0274041	-2.40344	no hits
gb|BX931485	6.81256e-05	0.0132336	-2.40488	no hits
tc|TC224281	1.20829e-07	0.000265792	-2.42614	Unknown
gb|BU336892	0.000409503	0.0336155	-2.44489	XP_417113 : gi:50730987:ref:XP_417113.1: PREDICTED: similar to Heat-shock protein 105 kDa (Heat shock 110 kDa protein) (Antigen NY-CO-25) [Gallus gallus]
gb|CR354151	1.5142e-08	7.46304e-05	-2.44929	no hits
gb|CR386000	0.000572134	0.038148	-2.4628	Gallus gallus finished cDNA, clone ChEST217i5. [CR386000]
gb|AJ719984	0.000212681	0.0243759	-2.47688	no hits
gb|AJ720603	3.66393e-05	0.00945842	-2.49253	Gallus gallus mRNA for hypothetical protein, clone 21d5. [AJ720603]
gb|CR353393	1.71612e-06	0.00141683	-2.51884	Gallus gallus finished cDNA, clone ChEST486f17. [CR353393]
tc|TC210742	0.000884082	0.0476889	-2.56024	Q5VV17 (Q5VV17) OTU domain containing 1, partial (34%) [TC210741]
gb|CR388770	2.8511e-05	0.00831191	-2.57977	ENSGALP00000024988 : ENSGALP00000024988 pep:novel chromosome:WASHUC1:4:79652146:79720050:-1 gene:ENSGALG00000015528 transcript:ENSGALT00000025034
gb|AF406761	6.19512e-07	0.000790786	-2.59244	Gallus gallus caspase-activated DNase (CAD) mRNA, complete cds. [AF406761]
gb|AJ720603	0.000472024	0.0350448	-2.59478	Q5ZJ31 : (Q5ZJ31) Hypothetical protein
gb|BU484593	0.000678303	0.0413039	-2.62636	XP_127927 : gi:63672509:ref:XP_127927.4: PREDICTED: similar to RGD1309487_predicted protein [Mus musculus]
gb|AJ720378	7.44299e-06	0.00378665	-2.63399	Gallus gallus mRNA for hypothetical protein, clone 16g4. [AJ720378]
gb|BX934825	3.72337e-06	0.00241125	-2.64006	Q5ZMV4 : (Q5ZMV4) Hypothetical protein
gb|AJ851748	3.68904e-07	0.00069335	-2.66579	Q5F3A2 : (Q5F3A2) Hypothetical protein
gb|CR524162	0.000158245	0.0209261	-2.66792	no hits
gb|CR386580	9.56107e-08	0.00022235	-2.67835	no hits
gb|AF082329	0.00046468	0.0350448	-2.67888	Gallus gallus caspase-6 mRNA, complete cds. [AF082329]
gb|BU483518	3.50834e-06	0.00235225	-2.71475	no hits
gb|BX950705	1.59006e-06	0.00133761	-2.71611	Gallus gallus finished cDNA, clone ChEST192n3. [BX950705]
tc|TC221059	0.000280014	0.0276789	-2.71709	Q69ZU4 (Q69ZU4) MKIAA0969 protein (Fragment), partial (22%) [TC221059]
gb|BU353622	4.75533e-08	0.000144318	-2.85109	Q9BCW3 : (Q9BCW3) MHC Rfp-Y class I alpha chain
gb|AJ719375	8.08651e-06	0.00380801	-2.86738	Q5ZMK9 : (Q5ZMK9) Hypothetical protein
gb|AJ851622	8.08564e-08	0.000199921	-2.8691	Gallus gallus mRNA for hypothetical protein, clone 12o19. [AJ851622]
gb|CR353959	0.000136565	0.0197791	-2.88724	no hits
gb|BX930043	0.000426605	0.0342	-2.89533	Q9D1I5 : (Q9D1I5) Methylmalonyl-CoA epimerase, mitochondrial precursor (DL-methylmalonyl-CoA racemase)
gb|A_87_P041179	0.000112786	0.017726	-2.90287	Unknown
gb|AJ719375	4.27416e-07	0.00069335	-2.90607	Gallus gallus mRNA for hypothetical protein, clone 1l21. [AJ719375]
gb|CR385186	0.000306193	0.0290915	-2.93674	Gallus gallus finished cDNA, clone ChEST540g8. [CR385186]
gb|CR352369	9.7165e-05	0.0164356	-3.02557	XP_417543 : gi:50759157:ref:XP_417543.1: PREDICTED: similar to KIAA1185 protein [Gallus gallus]
gb|BU325560	0.000733401	0.043152	-3.04165	no hits
gb|BX261173	7.84993e-09	4.43405e-05	-3.08145	no hits
gb|CR386732	0.000327689	0.0298864	-3.13899	Gallus gallus finished cDNA, clone ChEST148l14. [CR386732]
tc|TC193842	7.84727e-10	7.71016e-06	-3.16483	Unknown
gb|BU414523	0.000781288	0.0448354	-3.33542	no hits
gb|BU354600	0.000415945	0.0337705	-3.34645	P11183 : (P11183) Glycine cleavage system H protein, mitochondrial precursor
tc|TC195591	6.42791e-07	0.000794493	-3.34879	Q6ZQ95 (Q6ZQ95) MKIAA0562 protein (Fragment), partial (29%) [TC195591]
gb|BU281286	1.05952e-06	0.00110294	-3.43391	no hits
gb|CR390584	1.87429e-06	0.00149371	-3.9122	XP_421595 : gi:50749344:ref:XP_421595.1: PREDICTED: similar to cadherin-related 23 protein [Gallus gallus]
gb|BX935919	1.12595e-09	7.71016e-06	-4.02852	Q02359 : (Q02359) Transmembrane protein (Fragment)
gb|BX950678	5.11386e-08	0.000144318	-5.08045	Gallus gallus finished cDNA, clone ChEST581b20. [BX950678]
gb|BQ037514	9.78161e-05	0.0164356	-6.91297	XP_415355 : gi:50756994:ref:XP_415355.1: PREDICTED: similar to MHC Rfp-Y class I alpha chain, partial [Gallus gallus]
