# Supplementary material for: Gene expression profiling in chicken heterophils with Salmonella enteritidis stimulation using a chicken 44 K Agilent microarray
Source: BMC Genomics. 2008 Nov 6;9:526. doi: 10.1186/1471-2164-9-526 (PMC2588606; doi:10.1186/1471-2164-9-526)
Supplement: Additional file 4 — Differentially expressed genes in the comparison AI to BI. The file contains all differentially expressed (P < 0.001 with fold-change > 1.5 or < -1.5) genes shown in the comparison of infected cells between different lines. [file 1471-2164-9-526-S4.xls]

## Sheet: IAB
Accessions No.	P value (AI/BI)	FDR (AI/BI)	Fold change (AI/BI)	Gene Description
gb|AJ720907	8.55618e-06	0.00382062	33.3047	Q76I90 : (Q76I90) Nuf2 protein
gb|BU252521	1.75668e-11	7.19344e-07	21.5096	ENSGALP00000001626 : ENSGALP00000001626 pep:novel chromosome:WASHUC1:Un:35340230:35345468:-1 gene:ENSGALG00000001087 transcript:ENSGALT00000001628
gb|AJ720907	4.00536e-09	2.7316e-05	6.68055	Gallus gallus mRNA for hypothetical protein, clone 29i8. [AJ720907]
gb|AJ006405	2.46916e-08	8.363e-05	5.60803	O73888 : (O73888) Glutathione-requiring prostaglandin D synthase (Glutathione-dependent PGD synthetase) (Prostaglandin-H2 D-isomerase) (Hematopoietic prostaglandin D synthase) (H-PGDS)
gb|BX931554	2.32885e-05	0.00664564	5.22524	Gallus gallus finished cDNA, clone ChEST395f6. [BX931554]
gb|A_87_P041491	2.52301e-09	2.05994e-05	4.9377	Unknown
gb|BX931554	2.55062e-07	0.000453144	4.60757	XP_422623 : gi:50752032:ref:XP_422623.1: PREDICTED: similar to Adaptor-related protein complex AP-1, sigma 3 [Gallus gallus]
gb|M61862	2.5263e-10	5.17028e-06	4.19713	XP_415325 : gi:50756849:ref:XP_415325.1: PREDICTED: similar to zipper protein [Gallus gallus]
gb|BU228861	0.000231031	0.0213635	4.07186	no hits
gb|BU333425	3.15865e-06	0.00211729	3.68474	ENSGALP00000001626 : ENSGALP00000001626 pep:novel chromosome:WASHUC1:Un:35340230:35345468:-1 gene:ENSGALG00000001087 transcript:ENSGALT00000001628
gb|A_87_P039770	6.33191e-06	0.00323398	2.84767	Unknown
gb|CR353160	1.6294e-06	0.00146605	2.74203	Gallus gallus finished cDNA, clone ChEST478l17. [CR353160]
gb|CR386430	0.00028055	0.0239167	2.63794	no hits
gb|BU470395	5.16461e-05	0.00957861	2.56306	no hits
gb|BX931926	6.52056e-07	0.000717408	2.55819	Gallus gallus finished cDNA, clone ChEST796n22. [BX931926]
gb|BX936024	4.20608e-07	0.000555066	2.4242	XP_425603 : gi:50730747:ref:XP_425603.1: PREDICTED: similar to ORF2 [Gallus gallus]
tc|TC218297	4.47987e-07	0.000572205	2.415	Unknown
tc|TC198676	8.08087e-05	0.0126359	2.37548	Q23137 (Q23137) Ground-like (Grd related) protein 22, partial (9%) [TC198676]
gb|BM487774	7.1754e-06	0.00362296	2.30874	no hits
gb|BU293180	0.000274496	0.0236691	2.29814	XP_422624 : gi:50752034:ref:XP_422624.1: PREDICTED: similar to Secretogranin II precursor (SgII) (Chromogranin C) [Gallus gallus]
gb|BU469080	4.20316e-07	0.000555066	2.28462	XP_419700 : gi:50742630:ref:XP_419700.1: PREDICTED: similar to synaptotagmin-like protein 3-a [Gallus gallus]
gb|AF230274	3.31996e-05	0.00779853	2.27596	Q9DGN6 : (Q9DGN6) Endothelin converting enzyme-1
gb|CR389655	0.000993524	0.0500088	2.27596	Gallus gallus finished cDNA, clone ChEST435m10. [CR389655]
tc|TC208968	1.30316e-05	0.00469667	2.26166	Q99L37 (Q99L37) Formin binding protein 1, partial (6%) [TC208968]
tc|TC195083	3.45569e-06	0.00215506	2.22043	Unknown
gb|AJ721037	1.27401e-05	0.00469667	2.21267	Q5ZHU7 : (Q5ZHU7) Hypothetical protein
gb|AF176086	0.000878385	0.0465644	2.18475	P49757 : (P49757) Numb protein homolog (h-Numb) (Protein S171)
gb|CR407116	1.38031e-06	0.0013117	2.17537	no hits
tc|TC197576	0.000114938	0.0143661	2.16712	Unknown
gb|BG711004	0.000555063	0.0349723	2.16279	XP_421077 : gi:50748025:ref:XP_421077.1: PREDICTED: similar to polymerase [Gallus gallus]
tc|TC213347	1.37038e-05	0.00478584	2.16236	JE0261 N-acetylglucosamine-6-O-sulfotransferase - human {Homo sapiens;} , partial (25%) [TC213347]
gb|CR387287	0.000118724	0.0147491	2.14341	O42253 : (O42253) MAP kinase phosphatase-1 (Fragment)
gb|CR406881	3.8627e-05	0.00858019	2.12272	XP_430468 : gi:50808515:ref:XP_430468.1: PREDICTED: hypothetical protein XP_430468 [Gallus gallus]
gb|CR386706	0.000385777	0.0285125	2.11679	no hits
gb|BU427741	0.000732128	0.0411036	2.11298	Q9W2N8 : (Q9W2N8) CG10543-PA, isoform A
gb|CR523840	0.00021564	0.0207915	2.08444	Gallus gallus finished cDNA, clone ChEST939h18. [CR523840]
gb|CV037981	0.000635539	0.0379206	2.08292	XP_425603 : gi:50730747:ref:XP_425603.1: PREDICTED: similar to ORF2 [Gallus gallus]
gb|CV852602	0.00085237	0.0457724	2.0755	gonad_EST00078 Embryonic gonad cDNA Library Gallus gallus cDNA 5', mRNA sequence [CV852602]
gb|BX261188	5.29269e-07	0.000635917	2.07073	Q81JE2 : (Q81JE2) FtsK/SpoIIIE family protein
gb|A_87_P040309	0.000793642	0.0434238	2.05752	Unknown
gb|AJ851803	8.64945e-05	0.0127432	2.04889	Gallus gallus mRNA for hypothetical protein, clone 34k20. [AJ851803]
gb|CN235535	0.000610045	0.0372323	2.0446	XP_430180 : gi:50751867:ref:XP_430180.1: PREDICTED: hypothetical protein XP_430180 [Gallus gallus]
gb|CR407117	9.52564e-05	0.0134595	2.04337	XP_417476 : gi:50758913:ref:XP_417476.1: PREDICTED: similar to Hypothetical protein MGC75993 [Gallus gallus]
gb|BX259917	0.000694011	0.0401209	2.0346	BX259917 AGENAE Gallus gallus multi-tissues normalized library (gcag) Gallus gallus cDNA clone gcag0003c.k.18 3prim, mRNA sequence [BX259917]
gb|U20338	1.80066e-05	0.00565678	2.03033	Q90643 : (Q90643) Interferon regulatory factor 3 (IRF-3)
tc|TC194411	1.75543e-06	0.00152418	2.02648	Q6UWD7 (Q6UWD7) DAKV6410, partial (60%) [TC194411]
gb|CR406872	0.000257654	0.022722	2.01456	no hits
gb|BX269876	0.000855286	0.0458153	2.00812	XP_687463 : gi:68370476:ref:XP_687463.1: PREDICTED: similar to myosin heavy chain (5G32) [Danio rerio]
gb|BU112156	1.96012e-07	0.00038147	1.99891	XP_430180 : gi:50751867:ref:XP_430180.1: PREDICTED: hypothetical protein XP_430180 [Gallus gallus]
gb|BU364893	0.000874961	0.0465641	1.99791	Q4SDH9 : (Q4SDH9) Chromosome undetermined SCAF14638, whole genome shotgun sequence. (Fragment)
gb|AJ851773	3.12149e-06	0.00211729	1.98397	ENSGALP00000020007 : ENSGALP00000020007 pep:novel chromosome:WASHUC1:1:47777477:47794171:-1 gene:ENSGALG00000012265 transcript:ENSGALT00000020034
gb|BU319129	0.000163187	0.0174953	1.97981	XP_417889 : gi:50760077:ref:XP_417889.1: PREDICTED: similar to glutamate receptor KA1 precursor [Gallus gallus]
gb|BX930338	6.28411e-06	0.00323398	1.97664	Q6MZW1 : (Q6MZW1) Hypothetical protein DKFZp686N23273
gb|BX934551	0.000294576	0.0247225	1.97447	Gallus gallus finished cDNA, clone ChEST608n18. [BX934551]
gb|AJ720070	4.0313e-05	0.00861452	1.97033	Gallus gallus mRNA for hypothetical protein, clone 10c14. [AJ720070]
gb|AJ851631	0.000220046	0.0208386	1.95189	Gallus gallus mRNA for hypothetical protein, clone 13m20. [AJ851631]
gb|AJ719545	8.93887e-06	0.00392897	1.94216	Gallus gallus mRNA for hypothetical protein, clone 3d20. [AJ719545]
gb|CR523064	0.000634012	0.0378848	1.93964	XP_420990 : gi:50747782:ref:XP_420990.1: PREDICTED: similar to LIM domain only 1 (rhombotin 1) [Gallus gallus]
gb|BU220135	3.48038e-06	0.00215506	1.9375	XP_417010 : gi:50730721:ref:XP_417010.1: PREDICTED: similar to LIM domain only 7; LOMP protein; zinc-finger domain-containing protein; F-box only protein 20; F-box protein Fbx20 [Gallus gallus]
gb|BX931785	0.000840115	0.0453593	1.93479	Gallus gallus finished cDNA, clone ChEST798h17. [BX931785]
tc|TC207578	9.44657e-05	0.0134595	1.92726	Unknown
tc|TC200204	5.86224e-06	0.0031105	1.92283	Q7KVQ0 (Q7KVQ0) CG4038-PA, partial (6%) [TC200204]
gb|AY278230	0.000621646	0.0374746	1.91669	Gallus gallus Src-like adaptor protein mRNA, complete cds. [AY278230]
gb|BU238967	0.000244033	0.0219823	1.91631	no hits
tc|TC190734	2.56133e-06	0.00188526	1.91267	O42110 (O42110) ORF2, partial (15%) [TC190734]
gb|CR405867	0.000414534	0.0294657	1.90904	no hits
gb|CR389242	4.02361e-05	0.00861452	1.90313	no hits
gb|CR523972	6.68603e-05	0.011393	1.89459	XP_422209 : gi:50750968:ref:XP_422209.1: PREDICTED: similar to olfactomedin-like 2B [Gallus gallus]
tc|TC227255	0.000848835	0.0456492	1.89421	Unknown
gb|U97157	0.000103725	0.0137246	1.88589	Gallus gallus c-fringe 1 mRNA, complete cds. [U97157]
gb|CR389753	1.73321e-05	0.00554574	1.88193	Gallus gallus finished cDNA, clone ChEST475d8. [CR389753]
gb|AJ721072	0.000189032	0.0190767	1.87442	Q5ZHR2 : (Q5ZHR2) Hypothetical protein
gb|CR382424	6.13572e-06	0.00321734	1.87386	Q08525 : (Q08525) Hypothetical protein
gb|CR523776	6.79888e-05	0.0114374	1.87236	no hits
gb|BQ037664	0.000238244	0.0216388	1.87086	pgn1c.pk006.o5 normalized chicken lymphoid cDNA library Gallus gallus cDNA clone pgn1c.pk006.o5 5' similar to no significant hits (pLog(P) 4), mRNA sequence [BQ037664]
gb|BU424690	2.41004e-06	0.00182409	1.86526	no hits
gb|BX932320	0.000147036	0.016817	1.86489	O75293 : (O75293) Growth arrest and DNA-damage-inducible protein GADD45 beta (Negative growth-regulatory protein MyD118) (Myeloid differentiation primary response protein MyD118)
gb|A_87_P041957	0.000480748	0.0319533	1.86433	Unknown
gb|BG641627	0.000104961	0.0137246	1.86377	Q8BRV8 : (Q8BRV8) Mus musculus adult male aorta and vein cDNA, RIKEN full-length enriched library, clone:A530093P09 product:brain protein 17, full insert sequence. (Fragment)
tc|TC198004	7.26923e-05	0.0118855	1.86339	RXRB_HUMAN (P28702) Retinoic acid receptor RXR-beta (Retinoid X receptor beta), partial (4%) [TC198004]
gb|BU449347	0.00021953	0.0208386	1.86228	XP_426447 : gi:50749016:ref:XP_426447.1: PREDICTED: similar to estrogen-related receptor beta [Gallus gallus]
gb|M22154	4.11088e-05	0.00861452	1.84485	P12620 : gi:136393:sp:P12620:TNNT3_CHICK Troponin T, fast skeletal muscle isoforms &gt;gnl:BL_ORD_ID:148408 gi:212790:gb:AAA49102.1: troponin Tnt-3
gb|AJ851626	0.000975013	0.04932	1.84467	Gallus gallus mRNA for hypothetical protein, clone 13g1. [AJ851626]
gb|AJ395498	1.36261e-05	0.00478584	1.84117	XP_429164 : gi:50761820:ref:XP_429164.1: PREDICTED: similar to IP63 protein [Gallus gallus]
gb|CR353438	8.20728e-05	0.0126643	1.83694	Q9VTI8 : (Q9VTI8) CG7533-PC (LD22381p)
tc|TC200879	4.24237e-05	0.00879052	1.83089	Unknown
tc|TC199616	8.24566e-06	0.00382062	1.82613	Unknown
gb|CR388950	9.37273e-06	0.00403125	1.82431	no hits
gb|CN236551	0.000288532	0.0243152	1.82412	ENSDARP00000065601 : ENSDARP00000065601 pep:novel chromosome:ZFISH5:21:13320448:13353501:1 gene:ENSDARG00000015479 transcript:ENSDART00000065602
gb|U37272	0.000143819	0.0167468	1.8223	Gallus gallus winged helix protein CWH-1 mRNA, complete cds. [U37272]
tc|TC208542	0.000238048	0.0216388	1.81539	Unknown
gb|CN226329	7.95849e-06	0.00382062	1.81484	XP_425616 : gi:50730775:ref:XP_425616.1: PREDICTED: similar to predicted CDS, reverse transcriptase like family member (4D351) [Gallus gallus]
gb|CR387279	2.71992e-05	0.0072661	1.81376	XP_422961 : gi:50765129:ref:XP_422961.1: PREDICTED: similar to amino acid feature: cytoplasmic domain, aa 1 .. 91; amino acid feature: extracellular domain, aa 115 .. 257; amino acid feature: lectin-like domain, aa 128 .. 243; amino acid feature: transmem
gb|BX930886	0.000162477	0.0174953	1.80634	Q08392 : (Q08392) Glutathione S-transferase (GST class-alpha)
gb|CD735422	3.22088e-06	0.0021227	1.80201	ENSGALP00000001626 : ENSGALP00000001626 pep:novel chromosome:WASHUC1:Un:35340230:35345468:-1 gene:ENSGALG00000001087 transcript:ENSGALT00000001628
tc|TC207489	0.00071062	0.0405647	1.79697	Q6S5B0 (Q6S5B0) DNA-dependent protein kinase catalytic subunit (Fragment), partial (68%) [TC207489]
gb|AY130980	0.000691972	0.0401165	1.79499	XP_417184 : gi:50731137:ref:XP_417184.1: PREDICTED: similar to putative capacitative calcium entry channel [Gallus gallus]
gb|CR406547	1.04192e-06	0.00103675	1.79463	XP_420082 : gi:50745370:ref:XP_420082.1: PREDICTED: similar to hypothetical protein FLJ35220 [Gallus gallus]
gb|CN237737	0.000210661	0.0205002	1.79033	XP_429095 : gi:50810906:ref:XP_429095.1: PREDICTED: similar to sodium iodide symporter [Gallus gallus]
gb|CR387676	0.000149997	0.0168424	1.78265	Q524Q7 : (Q524Q7) Hypothetical protein
gb|BU471533	0.000172088	0.0178235	1.77678	XP_430467 : gi:50808513:ref:XP_430467.1: PREDICTED: hypothetical protein XP_430467 [Gallus gallus]
gb|AJ720208	3.28166e-07	0.000510898	1.77678	Gallus gallus mRNA for hypothetical protein, clone 12l23. [AJ720208]
gb|CD739599	4.63138e-05	0.00909791	1.77535	XP_696418 : gi:68440745:ref:XP_696418.1: PREDICTED: similar to Est1p-like protein A [Danio rerio]
gb|CR386777	5.98141e-05	0.0103565	1.77323	XP_420244 : gi:50745790:ref:XP_420244.1: PREDICTED: similar to hypothetical protein FLJ20772 [Gallus gallus]
gb|BU444909	7.41048e-05	0.0119708	1.77234	no hits
gb|CN225511	2.55378e-05	0.0070421	1.76685	no hits
gb|BX260522	0.000104189	0.0137246	1.76544	XP_422042 : gi:50750543:ref:XP_422042.1: PREDICTED: similar to Hypothetical protein MGC75965 [Gallus gallus]
gb|CR407024	0.000100817	0.0136742	1.76332	no hits
gb|BU315669	0.000217983	0.0208386	1.75998	XP_425603 : gi:50730747:ref:XP_425603.1: PREDICTED: similar to ORF2 [Gallus gallus]
tc|TC203771	0.000207402	0.0202312	1.75962	Unknown
tc|TC209930	4.37288e-05	0.00888606	1.75927	Q63EP8 (Q63EP8) RNA polymerase sigma factor, partial (9%) [TC209930]
gb|AJ728686	0.000790432	0.0433062	1.7526	AJ728686 riken1 Gallus gallus cDNA clone 33i3s6, mRNA sequence [AJ728686]
gb|CR524014	8.15137e-06	0.00382062	1.7498	Gallus gallus finished cDNA, clone ChEST696h11. [CR524014]
gb|BX930478	0.000338566	0.0267656	1.74595	XP_421056 : gi:50747958:ref:XP_421056.1: PREDICTED: similar to scavenger receptor cysteine-rich type 1 protein CD163c-alpha precursor [Gallus gallus]
gb|A_87_P041329	8.55108e-05	0.0127074	1.7409	Unknown
gb|CO764678	8.26495e-05	0.0126643	1.73968	spleen_EST00404 Spleen cDNA Library Gallus gallus cDNA 3', mRNA sequence [CO764678]
gb|BM439458	0.000384178	0.028484	1.73724	XP_427226 : gi:50774276:ref:XP_427226.1: PREDICTED: similar to cytochrome oxidase deficient homolog 2; SCO (cytochrome oxidase deficient, yeast) homolog 2, partial [Gallus gallus]
gb|BU436958	0.000609179	0.0372323	1.73551	XP_424554 : gi:50807259:ref:XP_424554.1: PREDICTED: similar to MGC53750 protein, partial [Gallus gallus]
tc|TC227363	4.57666e-05	0.00909791	1.73464	Unknown
tc|TC203784	0.000280609	0.0239167	1.72996	Unknown
gb|M15658	0.000101737	0.0136782	1.72547	P10042 : gi:117404:sp:P10042:CRBA1_CHICK Beta crystallin A3 [Contains: Beta crystallin A1] &gt;gnl:BL_ORD_ID:146319 gi:211669:gb:AAA48724.1: beta-A3/A1-crystallin A
gb|BG625623	5.87521e-05	0.0103228	1.72357	no hits
gb|BX929372	0.000361486	0.027616	1.7234	XP_417654 : gi:50759465:ref:XP_417654.1: PREDICTED: similar to complement subcomponent C1Q A-chain precursor [Gallus gallus]
gb|CR387763	4.99365e-05	0.00944214	1.72254	Gallus gallus finished cDNA, clone ChEST533o2. [CR387763]
gb|CR388629	4.07035e-05	0.00861452	1.71155	Q8BY44 : (Q8BY44) Mus musculus 3 days neonate thymus cDNA, RIKEN full-length enriched library, clone:A630057N24 product:hypothetical Arginine-rich region containing protein, full insert sequence. (Fragment)
gb|AJ720009	0.000135945	0.0160587	1.70728	Gallus gallus mRNA for hypothetical protein, clone 9f23. [AJ720009]
gb|AJ719969	0.000190424	0.019135	1.70694	Q9Y2Y0 : (Q9Y2Y0) Arf-like 2 binding protein BART1 (Binder of Arl Two)
tc|TC223253	0.00045018	0.0307173	1.70608	O42110 (O42110) ORF2, partial (10%) [TC223253]
gb|AJ719269	1.10848e-05	0.00436228	1.70523	Gallus gallus mRNA for hypothetical protein, clone 1a6. [AJ719269]
tc|TC225733	0.000104565	0.0137246	1.70318	Unknown
gb|BU299471	6.78069e-05	0.0114374	1.70318	XP_425603 : gi:50730747:ref:XP_425603.1: PREDICTED: similar to ORF2 [Gallus gallus]
gb|U10577	0.000296978	0.024731	1.70216	P79780 : (P79780) Bone sialoprotein II precursor (BSP II) (Cell-binding sialoprotein) (Integrin-binding sialoprotein)
gb|CR523711	0.000554399	0.0349723	1.70182	Gallus gallus finished cDNA, clone ChEST951i3. [CR523711]
gb|CR339030	3.32381e-05	0.00779853	1.70046	Gallus gallus finished cDNA, clone ChEST998d24. [CR339030]
gb|AJ397822	0.000148334	0.016817	1.6991	XP_427660 : gi:50785184:ref:XP_427660.1: PREDICTED: similar to endo-beta-N-acetylglucosaminidase [Gallus gallus]
gb|AJ445182	0.000169788	0.0178011	1.6974	AJ445182 dkfz426 Gallus gallus cDNA clone 93e13r1, mRNA sequence [AJ445182]
tc|TC207603	7.01656e-05	0.0116162	1.69723	Q6S5B0 (Q6S5B0) DNA-dependent protein kinase catalytic subunit (Fragment), partial (94%) [TC207603]
gb|CB017546	0.000877431	0.0465644	1.69656	XP_413833 : gi:50753015:ref:XP_413833.1: PREDICTED: similar to Histidine decarboxylase (HDC) [Gallus gallus]
gb|BU114934	0.00082138	0.0447617	1.69605	no hits
tc|TC197185	8.39124e-05	0.0126643	1.69537	Unknown
tc|TC205973	0.000147833	0.016817	1.6935	BC022608 Sytl3 protein {Mus musculus;} , partial (34%) [TC194190]
gb|AF069991	0.000758171	0.042103	1.69249	Q9PWE7 : (Q9PWE7) CLIM-2
gb|A_87_P040832	0.000332003	0.0264514	1.69181	Unknown
gb|BX262701	6.51849e-05	0.0111968	1.68877	BX262701 AGENAE Gallus gallus multi-tissues normalized and once-subtracted cDNA library (gcal) Gallus gallus cDNA clone gcal0008c.i.04 5prim, mRNA sequence [BX262701]
gb|BU112532	0.000883007	0.046628	1.68641	no hits
gb|CR386984	8.30868e-05	0.0126643	1.68203	no hits
gb|BU482491	0.000619876	0.0374746	1.68186	no hits
gb|A_87_P041282	5.32129e-05	0.00965732	1.67582	Unknown
gb|CR385147	0.000206263	0.0201683	1.67548	XP_416768 : gi:50730097:ref:XP_416768.1: PREDICTED: similar to hypothetical protein FLJ40243 [Gallus gallus]
gb|AJ851406	3.32842e-06	0.00212661	1.67431	Q5F494 : (Q5F494) Hypothetical protein
gb|CR387644	0.00092499	0.0477861	1.67347	no hits
gb|BU303115	3.8837e-05	0.00858021	1.6733	XP_223012 : gi:62659882:ref:XP_223012.3: PREDICTED: similar to Trp53bp2 protein [Rattus norvegicus]
tc|TC211859	1.18466e-05	0.00454988	1.6728	AF356527 sorbin and SH3 domain containing 1 {Homo sapiens;} , partial (23%) [TC211859]
gb|CN228798	0.000138286	0.0162414	1.67096	no hits
gb|BU393167	0.00037971	0.028484	1.67096	no hits
gb|BU479712	0.000686587	0.0399814	1.66996	no hits
gb|BU455854	5.1793e-05	0.00957861	1.66979	no hits
gb|CR338800	3.91387e-05	0.00859187	1.66746	no hits
gb|BU472464	7.60577e-05	0.0121498	1.66612	XP_690863 : gi:68383405:ref:XP_690863.1: PREDICTED: similar to nascent polypeptide-associated complex alpha polypeptide [Danio rerio]
gb|BU316742	2.00119e-06	0.00166824	1.66529	O16264 : gi:6093649:sp:O16264:PEBPH_CAEEL Phosphatidylethanolamine-binding protein homolog F40A3.3 &gt;gnl:BL_ORD_ID:75720 gi:2291199:gb:AAB65322.1: Hypothetical protein F40A3.3a [Caenorhabditis elegans] &gt;gnl:BL_ORD_ID:75720 gi:17560746:ref:NP_505030.1
gb|BX935569	0.000449974	0.0307173	1.66413	Gallus gallus finished cDNA, clone ChEST78f12. [BX935569]
gb|AJ397898	3.30673e-05	0.00779853	1.66396	no hits
gb|BU132556	0.000953613	0.048659	1.66313	no hits
tc|TC219891	0.000864105	0.0461064	1.6628	C48423 homeotic protein engrailed 1 - chicken {Gallus gallus;} , partial (61%) [TC219891]
gb|BU207210	0.000110946	0.0140389	1.66163	no hits
gb|CR385683	0.000888993	0.0468836	1.65483	Gallus gallus finished cDNA, clone ChEST877a12. [CR385683]
gb|AJ397996	0.000615111	0.037304	1.65351	ENSGALP00000021608 : ENSGALP00000021608 pep:novel chromosome:WASHUC1:Un:121785499:121791093:1 gene:ENSGALG00000013253 transcript:ENSGALT00000021642
gb|CR352419	5.13398e-05	0.00957861	1.65021	XP_425142 : gi:50754215:ref:XP_425142.1: PREDICTED: similar to LIM and senescent cell antigen-like domains 1, partial [Gallus gallus]
gb|CR524018	0.000230871	0.0213635	1.64839	XP_430131 : gi:50750436:ref:XP_430131.1: PREDICTED: hypothetical protein XP_430131 [Gallus gallus]
gb|CR523265	0.000367673	0.0279321	1.64773	no hits
gb|CR354347	0.000151178	0.0169285	1.6423	XP_420782 : gi:50747202:ref:XP_420782.1: PREDICTED: similar to Gag-Pro-Pol-Env protein [Gallus gallus]
gb|BX933829	0.000257151	0.022722	1.64214	Gallus gallus finished cDNA, clone ChEST38j19. [BX933829]
gb|BU319383	0.000968379	0.049167	1.64198	no hits
gb|CN232857	0.00096045	0.0488858	1.64033	P16383 : (P16383) GC-rich sequence DNA-binding factor (GCF) (Transcription factor 9) (TCF-9)
gb|CR386669	1.81907e-05	0.00565678	1.63951	Gallus gallus finished cDNA, clone ChEST980e16. [CR386669]
gb|AM071672	0.000195751	0.0195139	1.63951	XP_429165 : gi:50761832:ref:XP_429165.1: PREDICTED: similar to Granzyme M precursor (MET-ase) (Natural killer cell granular protease) (RNK-Met-1) [Gallus gallus]
gb|BX935469	0.000544686	0.0345727	1.63935	XP_420007 : gi:50745174:ref:XP_420007.1: PREDICTED: similar to L-gulono-gamma-lactone oxidase precursor [Gallus gallus]
gb|BU368410	0.000158122	0.0173772	1.63411	ENSGALP00000006694 : ENSGALP00000006694 pep:novel chromosome:WASHUC1:4:522519:535496:-1 gene:ENSGALG00000004218 transcript:ENSGALT00000006705
gb|AF486810	3.38689e-05	0.00785108	1.63395	Q8QGA0 : (Q8QGA0) Nodal-related protein 1 (Fragment)
gb|L34552	8.66728e-07	0.000885896	1.63379	Gallus gallus clone 391 cytokine mRNA, complete cds. [L34552]
gb|J03781	0.000253801	0.0225018	1.63362	Chicken villin mRNA, complete cds. [J03781]
gb|CR391035	0.000334835	0.0266251	1.63183	XP_425601 : gi:50730743:ref:XP_425601.1: PREDICTED: similar to Pro-Pol-dUTPase polyprotein; RNaseH; dUTPase; integrase; protease; reverse transcriptase [Gallus gallus]
gb|BU268522	0.000549221	0.0348026	1.63085	no hits
gb|CR523756	0.000533315	0.0343268	1.62889	XP_226533 : gi:62665356:ref:XP_226533.3: PREDICTED: similar to genetic suppressor element 1 [Rattus norvegicus]
gb|CR523199	0.000164749	0.0174953	1.62142	Gallus gallus finished cDNA, clone ChEST618b9. [CR523199]
tc|TC224318	3.79969e-05	0.00848704	1.62125	Q6S5B0 (Q6S5B0) DNA-dependent protein kinase catalytic subunit (Fragment), partial (13%) [TC224318]
gb|BU338253	0.000314086	0.0255722	1.61818	no hits
tc|TC195680	3.00284e-05	0.00764125	1.61624	Unknown
tc|TC186425	0.000938767	0.0482165	1.61333	Q789D2 (Q789D2) Reverse transcriptase (Fragment), partial (16%) [TC186425]
gb|A_87_P041671	2.08069e-05	0.00628103	1.61252	Unknown
gb|CD761852	0.000517864	0.0336503	1.61252	XP_414062 : gi:50753605:ref:XP_414062.1: PREDICTED: similar to KIAA1612 protein [Gallus gallus]
gb|CR386876	0.000202209	0.0198669	1.61091	XP_425607 : gi:50730755:ref:XP_425607.1: PREDICTED: similar to Pro-Pol-dUTPase polyprotein; RNaseH; dUTPase; integrase; protease; reverse transcriptase [Gallus gallus]
gb|CR407121	4.42484e-05	0.00894324	1.60946	XP_422058 : gi:50750604:ref:XP_422058.1: PREDICTED: similar to Tubulin tyrosine ligase-like protein 4 [Gallus gallus]
gb|DQ099909	0.000103909	0.0137246	1.60528	XP_418435 : gi:50731962:ref:XP_418435.1: PREDICTED: similar to otoconin-95 precursor [Gallus gallus]
gb|CD215824	1.29936e-05	0.00469667	1.6032	ENSGALP00000022722 : ENSGALP00000022722 pep:novel chromosome:WASHUC1:Un:147031970:147033061:-1 gene:ENSGALG00000014058 transcript:ENSGALT00000022762
gb|AJ393786	1.57983e-05	0.00533698	1.60063	XP_422203 : gi:50750956:ref:XP_422203.1: PREDICTED: similar to regulator of G-protein signaling 1 [Gallus gallus]
gb|AJ719533	4.77535e-05	0.0093032	1.60047	ENSGALP00000000267 : ENSGALP00000000267 pep:novel chromosome:WASHUC1:27:115533:124445:-1 gene:ENSGALG00000000201 transcript:ENSGALT00000000268
gb|BX950700	8.85396e-05	0.0128268	1.59648	O14713 : (O14713) Integrin beta-1 binding protein 1 (Integrin cytoplasmic domain-associated protein 1) (ICAP-1)
gb|BU214243	7.76554e-05	0.0122615	1.59377	XP_424356 : gi:50805781:ref:XP_424356.1: PREDICTED: similar to Hyaluronidase 1 [Gallus gallus]
tc|TC207598	0.000540821	0.0344304	1.59329	O42110 (O42110) ORF2, partial (19%) [TC207598]
gb|CR523989	0.00090941	0.047531	1.59154	Q68VM4 : (Q68VM4) Reverse transcriptase (Fragment)
tc|TC190153	0.000740142	0.0414397	1.59122	Q8C1I0 (Q8C1I0) Mus musculus adult male thymus cDNA, RIKEN full-length enriched library, clone:5830469M23 product:EDAR-ASSOCIATED DEATH DOMAIN PROTEIN, full insert sequence, partial (19%) [TC190153]
gb|CR353556	0.000748344	0.0418415	1.59106	Q8IWZ6 : (Q8IWZ6) Bardet-Biedl syndrome 7 protein (BBS2-like protein 1)
tc|TC197121	0.000427688	0.0299322	1.59042	Unknown
gb|BX932005	0.00038261	0.028484	1.58661	Gallus gallus finished cDNA, clone ChEST219p14. [BX932005]
gb|A_87_P040842	9.89226e-05	0.0135645	1.58518	Unknown
gb|CR386895	0.00021859	0.0208386	1.58487	XP_489468 : gi:63618261:ref:XP_489468.2: PREDICTED: hypothetical protein XP_489468 [Mus musculus]
gb|CR389532	0.000615165	0.037304	1.58392	Q95JD1 : (Q95JD1) Basic proline-rich protein
gb|BU213582	0.000529613	0.0342504	1.5836	XP_429597 : gi:50730243:ref:XP_429597.1: PREDICTED: hypothetical protein XP_429597 [Gallus gallus]
gb|AJ720109	7.93223e-06	0.00382062	1.58297	Q5ZKH5 : (Q5ZKH5) Hypothetical protein
gb|AJ720394	0.000355478	0.0275171	1.58107	Q5ZJP0 : (Q5ZJP0) Hypothetical protein
gb|BX931558	2.26535e-05	0.00656252	1.57901	Gallus gallus finished cDNA, clone ChEST393k6. [BX931558]
gb|ENSGALT00000022484.2	0.000280878	0.0239167	1.57728	no hits
gb|ENSGALT00000029463.1	0.000340346	0.0268544	1.57712	no hits
gb|AY487165	0.000382157	0.028484	1.57129	Q5J7N5 : (Q5J7N5) Transcription factor FOXL2
gb|CN229816	0.000373593	0.0282244	1.5691	ENSDARP00000065601 : ENSDARP00000065601 pep:novel chromosome:ZFISH5:21:13320448:13353501:1 gene:ENSDARG00000015479 transcript:ENSDART00000065602
tc|TC224651	0.000109829	0.0140389	1.5644	O42403 (O42403) Attachment region binding protein (Fragment), partial (8%) [TC224651]
gb|BX950671	0.000239317	0.0216881	1.56268	XP_344925 : gi:62641011:ref:XP_344925.2: PREDICTED: similar to RIKEN cDNA 2610209A20 [Rattus norvegicus]
gb|AJ851689	0.000353571	0.0274735	1.56002	Q5F3G1 : (Q5F3G1) Hypothetical protein
gb|CD762754	0.000220766	0.0208386	1.55987	Q7QKK2 : (Q7QKK2) ENSANGP00000012953 (Fragment)
gb|CR353689	0.000382247	0.028484	1.55955	no hits
tc|TC214880	1.79017e-05	0.00565678	1.55924	GB13_HUMAN (Q14344) Guanine nucleotide-binding protein, alpha-13 subunit (G alpha 13), partial (18%) [TC214880]
gb|CR390995	0.000925931	0.0477861	1.55846	Gallus gallus finished cDNA, clone ChEST751b15. [CR390995]
gb|BU473111	0.000239872	0.0216903	1.55784	Q08525 : (Q08525) Hypothetical protein
gb|A_87_P041906	0.000284099	0.0240905	1.55784	Unknown
tc|TC220770	0.000508517	0.0332013	1.55691	Unknown
gb|AF140426	0.000915777	0.0476808	1.55644	Q71U37 : (Q71U37) Voltage-gated Kv1.3 potassium channel (Fragment)
gb|BX263323	0.000902745	0.0472431	1.55116	no hits
gb|AJ851414	8.78301e-05	0.0127706	1.54945	Q5F486 : (Q5F486) BAG-family molecular chaperone regulator-5 (BCL2-associated athanogene 5) (BAG-5)
gb|CR390381	0.000110442	0.0140389	1.54945	Gallus gallus finished cDNA, clone ChEST424h13. [CR390381]
tc|TC225537	0.000480802	0.0319533	1.54388	Q66UF5 (Q66UF5) Abdominal-A (Fragment), partial (10%) [TC225537]
gb|CN237366	5.90997e-05	0.0103228	1.5408	XP_416791 : gi:50730162:ref:XP_416791.1: PREDICTED: similar to hypothetical protein FLJ40243 [Gallus gallus]
gb|BX950356	0.000196449	0.0195358	1.54003	Gallus gallus finished cDNA, clone ChEST255o21. [BX950356]
gb|CR353007	0.00016493	0.0174953	1.53541	XP_425879 : gi:50760954:ref:XP_425879.1: PREDICTED: similar to DRE1 protein [Gallus gallus]
gb|AJ719853	0.000727329	0.0409623	1.53526	Q5ZL81 : (Q5ZL81) Hypothetical protein
gb|CR390604	0.00036917	0.0279938	1.53068	Gallus gallus finished cDNA, clone ChEST660f22. [CR390604]
gb|CK609618	0.000654511	0.0386569	1.5276	IFNj_P04 Interferon Stimulated Chicken PBL Macrophage Gallus gallus cDNA clone IFNj_P04 5', mRNA sequence [CK609618]
tc|TC195924	0.000393238	0.0288035	1.5273	Unknown
tc|TC199809	0.000846651	0.0455918	1.5247	Unknown
gb|Z49898	0.000576825	0.0358296	1.52227	Q90601 : (Q90601) Ret protein
gb|J04496	0.000328393	0.0263177	1.52181	P19336 : gi:116057:sp:P19336:CEF10_CHICK CEF-10 protein precursor &gt;gnl:BL_ORD_ID:153859 gi:211436:gb:AAA48661.1: CEF-10 protein precursor
gb|CN229526	0.000177593	0.0181529	1.5212	XP_417003 : gi:50730707:ref:XP_417003.1: PREDICTED: similar to highwire; PAM; rpm 1 [Gallus gallus]
gb|CR390670	0.000133826	0.0159003	1.52029	Gallus gallus finished cDNA, clone ChEST622f22. [CR390670]
tc|TC215499	0.000176739	0.0181499	1.51938	O35540 (O35540) Hepatoma-derived growth factor, partial (54%) [TC215499]
tc|TC195530	0.000648677	0.0384241	1.51907	Q6DFI9 (Q6DFI9) LOC445827 protein (Fragment), partial (54%) [TC195530]
gb|BX935102	5.43409e-05	0.00977682	1.51801	Gallus gallus finished cDNA, clone ChEST75g6. [BX935102]
gb|X84043	0.000225907	0.0210328	1.5174	Q90865 : (Q90865) Hepatocyte growth factor-like/macrophage stimulating protein
tc|TC214323	0.000827956	0.0449855	1.51528	RN19_HUMAN (Q9NV58) RING finger protein 19 (Dorfin) (Double ring-finger protein) (p38 protein), partial (13%) [TC214323]
gb|CR386151	0.000912701	0.0476163	1.51286	XP_425601 : gi:50730743:ref:XP_425601.1: PREDICTED: similar to Pro-Pol-dUTPase polyprotein; RNaseH; dUTPase; integrase; protease; reverse transcriptase [Gallus gallus]
gb|AJ720536	0.00046909	0.031482	1.51271	Gallus gallus mRNA for hypothetical protein, clone 19n17. [AJ720536]
gb|CR406908	0.00085673	0.0458326	1.51029	no hits
gb|BU296363	0.000579672	0.0359518	1.50802	XP_693220 : gi:68398643:ref:XP_693220.1: PREDICTED: similar to BAI1-associated protein 2-like 2 [Danio rerio]
tc|TC223424	0.00019223	0.0192568	1.50787	Unknown
gb|CR406028	0.000530664	0.0342642	1.50712	XP_426546 : gi:50749962:ref:XP_426546.1: PREDICTED: similar to phospholysine phosphohistidine inorganic pyrophosphate phosphata, partial [Gallus gallus]
gb|CN219930	0.000296866	0.024731	1.50682	XP_415224 : gi:50756581:ref:XP_415224.1: PREDICTED: similar to Nur77 downstream protein 2 [Gallus gallus]
gb|BU237383	0.000278615	0.0239167	1.50516	XP_427005 : gi:50768584:ref:XP_427005.1: PREDICTED: similar to AP2 associated kinase 1; adaptor-associated kinase 1, partial [Gallus gallus]
gb|CR386037	0.000562171	0.0352407	1.50456	Gallus gallus finished cDNA, clone ChEST217m11. [CR386037]
gb|AJ851406	0.000697825	0.0401989	1.50291	Gallus gallus mRNA for hypothetical protein, clone 1p14. [AJ851406]
gb|BU260926	0.000306366	0.0251946	1.5026	XP_422742 : gi:50752337:ref:XP_422742.1: PREDICTED: similar to Placental-like alkaline phosphatase, preproprotein [Gallus gallus]
tc|TC211133	9.50501e-05	0.0134595	1.50215	O42110 (O42110) ORF2, partial (13%) [TC211133]
gb|CR523178	0.000357329	0.0275476	1.50215	XP_414006 : gi:50753486:ref:XP_414006.1: PREDICTED: similar to polymerase, partial [Gallus gallus]
gb|CV037497	0.000544746	0.0345727	1.50095	XP_417799 : gi:50759826:ref:XP_417799.1: PREDICTED: similar to Myotubularin related protein 9 [Gallus gallus]
gb|AJ720814	7.31851e-05	0.0119196	-1.5023	XP_216603 : gi:62650175:ref:XP_216603.3: PREDICTED: similar to hypothetical protein FLJ20542 [Rattus norvegicus]
gb|AJ720350	0.000158161	0.0173772	-1.5026	Q5ZJT4 : (Q5ZJT4) Hypothetical protein
gb|AJ720403	1.27334e-05	0.00469667	-1.50576	XP_215952 : gi:62646444:ref:XP_215952.3: PREDICTED: similar to RIKEN cDNA 2410001C21 [Rattus norvegicus]
gb|AJ719282	0.000901916	0.0472431	-1.50622	Q5ZMV2 : (Q5ZMV2) Spindle assembly abnormal protein 6 homolog
gb|BU284653	0.000388575	0.0285643	-1.50637	no hits
gb|AF190051	2.27295e-06	0.0018192	-1.50712	Gallus gallus hepatocyte nuclear factor 1a dimerization cofactor isoform (DCoH) mRNA, complete cds. [AF190051]
gb|M25534	2.67908e-05	0.00720635	-1.50742	P13127 : (P13127) F-actin capping protein alpha-1 subunit (CapZ 36/32) (Beta-actinin subunit I)
gb|BU436999	0.000500876	0.0329127	-1.50923	no hits
gb|CR524275	0.000760922	0.0421984	-1.51029	no hits
gb|AJ851505	9.84583e-05	0.0135645	-1.51316	Q5F3Z5 : (Q5F3Z5) Hypothetical protein
gb|CR386866	5.8877e-05	0.0103228	-1.51452	Gallus gallus finished cDNA, clone ChEST37j20. [CR386866]
gb|CR354336	0.000567623	0.0354737	-1.51452	Gallus gallus finished cDNA, clone ChEST72j7. [CR354336]
tc|TC190384	3.26725e-05	0.00779853	-1.51483	MSRA_HUMAN (Q9UJ68) Peptide methionine sulfoxide reductase (Protein-methionine-S-oxide reductase) (PMSR) (Peptide Met(O) reductase) , partial (91%) [TC190384]
gb|BU480632	0.0003247	0.0261518	-1.5168	no hits
gb|AJ851448	0.000214346	0.0207915	-1.51725	Q5F452 : (Q5F452) Hypothetical protein
gb|BX932010	0.000148684	0.016817	-1.51847	Q5ZME2 : (Q5ZME2) Hypothetical protein
gb|M37901	8.45617e-05	0.0126643	-1.52029	Q5U7A2 : (Q5U7A2) Adenysuccinate lyase
gb|CV859202	0.000157317	0.0173772	-1.52257	gonad_EST06678 Embryonic gonad cDNA Library Gallus gallus cDNA 5', mRNA sequence [CV859202]
gb|BX930557	2.5434e-05	0.0070421	-1.52288	Q9NQ50 : (Q9NQ50) 39S ribosomal protein L40, mitochondrial precursor (L40mt) (MRP-40) (Nuclear localization signal containing protein deleted in velocardiofacial syndrome) (Up-regulated in metastasis)
gb|U25823	0.000260078	0.0228599	-1.52455	P13216 : gi:113470:sp:P13216:ADX_CHICK Adrenodoxin, mitochondrial precursor (Adrenal ferredoxin) &gt;gnl:BL_ORD_ID:148906 gi:211099:gb:AAA48576.1: adrenodoxin precursor
gb|AJ851771	0.000508478	0.0332013	-1.52547	Q5F379 : (Q5F379) Hypothetical protein
gb|BU212752	0.000163695	0.0174953	-1.52776	XP_414126 : gi:50753778:ref:XP_414126.1: PREDICTED: similar to hypothetical protein [Gallus gallus]
gb|BX933048	6.66918e-07	0.000717408	-1.53265	Q5E9V6 : (Q5E9V6) COMM domain containing 4
gb|CR387706	0.000611622	0.037255	-1.53281	P35232 : (P35232) Prohibitin
gb|BU481905	0.00066567	0.039147	-1.53511	no hits
gb|AJ719864	3.72062e-05	0.00842139	-1.53741	Q5ZL70 : (Q5ZL70) Hypothetical protein
gb|BX929369	0.000403063	0.0291243	-1.53741	Q91VU1 : (Q91VU1) RIKEN cDNA C030002N13 (Mus musculus adult male corpus striatum cDNA, RIKEN full-length enriched library, clone:C030003N07 product:hypothetical protein, full insert sequence)
gb|BX275601	0.000705604	0.0403347	-1.53972	no hits
gb|CR387576	9.73354e-05	0.0135362	-1.5428	Q5F498 : (Q5F498) Hypothetical protein
gb|BX933034	0.000144384	0.0167649	-1.54373	XP_423765 : gi:50795299:ref:XP_423765.1: PREDICTED: similar to chromosome 20 open reading frame 172 [Gallus gallus]
gb|AJ721117	4.99662e-06	0.00283341	-1.5445	Q5ZHL7 : (Q5ZHL7) Hypothetical protein
gb|AJ720657	0.000130932	0.0156018	-1.54806	Q5ZIX7 : (Q5ZIX7) Hypothetical protein
gb|AJ720851	0.000157382	0.0173772	-1.54945	Gallus gallus mRNA for hypothetical protein, clone 27n8. [AJ720851]
gb|CR406653	0.000721415	0.0408597	-1.5496	Gallus gallus finished cDNA, clone ChEST767i2. [CR406653]
gb|AJ720550	9.45945e-05	0.0134595	-1.55069	Q5ZJ84 : (Q5ZJ84) Hypothetical protein
gb|CR389081	0.000415359	0.029473	-1.55116	Gallus gallus finished cDNA, clone ChEST342b8. [CR389081]
gb|CR354218	0.000105366	0.0137246	-1.55582	Gallus gallus finished cDNA, clone ChEST262n17. [CR354218]
gb|BU481010	0.000355285	0.0275171	-1.55582	no hits
gb|AF322051	9.93945e-05	0.0135875	-1.55675	Gallus gallus survivin mRNA, complete cds. [AF322051]
gb|CR386272	0.000985724	0.0496894	-1.55768	XP_214147 : gi:34869622:ref:XP_214147.2: PREDICTED: similar to Psmc6 protein [Rattus norvegicus]
gb|BU341607	0.000164455	0.0174953	-1.55877	XP_416240 : gi:50728694:ref:XP_416240.1: PREDICTED: hypothetical protein XP_416240 [Gallus gallus]
gb|AJ719337	0.000337841	0.0267601	-1.56065	Q5ZMP7 : (Q5ZMP7) Hypothetical protein
gb|BX931524	0.000677341	0.0396621	-1.5608	Gallus gallus finished cDNA, clone ChEST390l15. [BX931524]
gb|BU124493	4.86938e-05	0.00938895	-1.56143	XP_426577 : gi:50750427:ref:XP_426577.1: PREDICTED: similar to Cg1746-prov protein [Gallus gallus]
gb|BX950666	2.87719e-05	0.00754556	-1.5619	Gallus gallus finished cDNA, clone ChEST387i6. [BX950666]
gb|BX950784	0.000472217	0.0316338	-1.56393	Gallus gallus finished cDNA, clone ChEST711o18. [BX950784]
gb|AJ720719	7.54324e-05	0.0121328	-1.56565	Q5ZIR5 : (Q5ZIR5) Hypothetical protein
gb|BU267603	8.13505e-05	0.0126501	-1.56706	Q03237 : (Q03237) Myb-related protein B (B-Myb)
tc|TC226885	3.17238e-05	0.00779853	-1.56827	Q69ZV8 (Q69ZV8) MKIAA0912 protein (Fragment), partial (7%) [TC226885]
gb|BU434539	0.000498051	0.0327798	-1.57098	no hits
gb|AJ443802	0.000409879	0.0291855	-1.57586	no hits
gb|CV889558	2.42189e-05	0.00677464	-1.57665	Q52BN5 : (Q52BN5) Hypothetical protein
gb|AJ720830	4.9763e-05	0.00944214	-1.57712	Q5ZIF4 : (Q5ZIF4) Hypothetical protein
gb|CV861065	0.000325043	0.0261518	-1.57728	gonad_EST08541 Embryonic gonad cDNA Library Gallus gallus cDNA 5', mRNA sequence [CV861065]
gb|AY450642	0.000171358	0.0178212	-1.57791	Gallus gallus yolk sac IgY receptor precursor mRNA, complete cds. [AY450642]
tc|TC218687	3.31874e-05	0.00779853	-1.57854	PTPE_HUMAN (P23469) Receptor-type tyrosine-protein phosphatase epsilon precursor (Protein-tyrosine phosphatase epsilon) (R-PTP-epsilon) , partial (36%) [TC218687]
gb|CR390211	0.000550944	0.0348577	-1.58075	Gallus gallus finished cDNA, clone ChEST928b11. [CR390211]
gb|BX929961	0.000458434	0.031073	-1.58281	Gallus gallus finished cDNA, clone ChEST292c24. [BX929961]
gb|AJ721023	0.000927031	0.0477861	-1.58312	Q7Z9Z3 : (Q7Z9Z3) UsoAp
gb|AJ720087	0.000119575	0.0148098	-1.5836	Q5ZI62 : (Q5ZI62) Hypothetical protein
gb|BX929580	3.91198e-07	0.000551065	-1.58423	Q5NBZ3 : (Q5NBZ3) Developmentally regulated GTP binding protein 1
gb|X62531	0.000837842	0.0453401	-1.58693	P29332 : (P29332) G2/mitotic-specific cyclin B2
gb|BX930398	0.000879605	0.0465687	-1.5874	Gallus gallus finished cDNA, clone ChEST639m17. [BX930398]
gb|CR406790	0.000929998	0.0478724	-1.59058	Gallus gallus finished cDNA, clone ChEST555l6. [CR406790]
gb|AJ719704	1.4034e-05	0.00486097	-1.59058	XP_422540 : gi:50751754:ref:XP_422540.1: PREDICTED: similar to hypothetical protein FLJ20331 [Gallus gallus]
gb|AF081672	0.000146527	0.016817	-1.5944	XP_355813 : gi:63546131:ref:XP_355813.3: PREDICTED: similar to calmodulin [Mus musculus]
gb|AJ720484	0.000954956	0.0486668	-1.5944	Gallus gallus mRNA for hypothetical protein, clone 18l13. [AJ720484]
gb|BU400175	0.000124479	0.0151419	-1.59456	XP_424309 : gi:50804383:ref:XP_424309.1: PREDICTED: similar to CGI-105 protein [Gallus gallus]
gb|BU419570	0.000690349	0.0400854	-1.59584	no hits
gb|AJ719685	0.000161559	0.0174953	-1.59616	Q5ZLP9 : (Q5ZLP9) Hypothetical protein
gb|BX935210	0.00039609	0.0289088	-1.59712	XP_417034 : gi:50730825:ref:XP_417034.1: PREDICTED: similar to DnaJ (Hsp40) homolog, subfamily D, member 1 [Gallus gallus]
gb|AJ719397	0.000399781	0.0291243	-1.60015	Q5ZMI7 : (Q5ZMI7) Hypothetical protein
gb|AJ719428	0.000721786	0.0408597	-1.60031	Q5ZMF6 : (Q5ZMF6) Hypothetical protein
gb|AJ720468	8.23064e-05	0.0126643	-1.60159	ENSGALP00000025431 : ENSGALP00000025431 pep:novel chromosome:WASHUC1:3:74722417:74750940:-1 gene:ENSGALG00000015800 transcript:ENSGALT00000025477
gb|AJ719524	0.00047775	0.0319061	-1.60272	ENSP00000344099 : ENSP00000344099 pep:known chromosome:NCBI35:15:53438989:53487542:-1 gene:ENSG00000128845 transcript:ENST00000340569
gb|CR388861	0.000106894	0.0138502	-1.60336	XP_422238 : gi:50751057:ref:XP_422238.1: PREDICTED: similar to expressed sequence AI467484; dynactin 1, isoform 1; dynactin 1 (p150, Glued (Drosophila) homolog); p150, Glued (Drosophila) homolog; 150 kDa dynein-associated polypeptide; p150-glued [Gallus g
gb|BX934984	0.000267205	0.023286	-1.60448	Gallus gallus finished cDNA, clone ChEST183b21. [BX934984]
gb|AJ720588	0.000271465	0.0235568	-1.60801	Q5ZJ46 : (Q5ZJ46) Hypothetical protein
gb|AJ719909	4.2461e-05	0.00879052	-1.60818	Q5ZL25 : (Q5ZL25) Hypothetical protein
gb|AJ719623	1.96385e-05	0.00597826	-1.60914	Q5ZLW1 : (Q5ZLW1) Hypothetical protein
gb|BX929395	0.000569816	0.0355564	-1.61301	Gallus gallus finished cDNA, clone ChEST989d2. [BX929395]
gb|BX271377	0.000220289	0.0208386	-1.61575	ENSGALP00000008495 : ENSGALP00000008495 pep:novel chromosome:WASHUC1:14:8019532:8030161:-1 gene:ENSGALG00000005308 transcript:ENSGALT00000008509
gb|AJ721021	0.000135081	0.0160029	-1.61737	O43684 : (O43684) Mitotic checkpoint protein BUB3
gb|X62531	0.000698343	0.0401989	-1.6185	G.gallus mRNA for cyclin B2. [X62531]
gb|CR354102	0.000436449	0.0302763	-1.6198	Gallus gallus finished cDNA, clone ChEST28k14. [CR354102]
gb|AJ851612	0.000379211	0.028484	-1.62028	Gallus gallus mRNA for hypothetical protein, clone 11e18. [AJ851612]
gb|BU256923	0.000280621	0.0239167	-1.62142	ENSGALP00000014319 : ENSGALP00000014319 pep:novel chromosome:WASHUC1:17:9325918:9348362:1 gene:ENSGALG00000008819 transcript:ENSGALT00000014335
gb|BX279056	0.000403265	0.0291243	-1.62271	XP_423080 : gi:50769225:ref:XP_423080.1: PREDICTED: similar to barren; barren (Drosophila) homolog, partial [Gallus gallus]
gb|AJ720203	0.000719236	0.0408597	-1.62645	Q5ZK81 : (Q5ZK81) Hypothetical protein
gb|AJ721021	0.000154632	0.017268	-1.62726	Gallus gallus mRNA for hypothetical protein, clone 32k7. [AJ721021]
gb|AJ720841	0.00017073	0.0178011	-1.62938	Q5ZIE3 : (Q5ZIE3) Hypothetical protein
gb|AJ851752	0.00016851	0.0177967	-1.63232	ENSGALP00000021703 : ENSGALP00000021703 pep:novel chromosome:WASHUC1:Un:124625485:124672113:-1 gene:ENSGALG00000013310 transcript:ENSGALT00000021739
gb|BU315749	0.000655445	0.0386569	-1.63346	ENSGALP00000018686 : ENSGALP00000018686 pep:novel chromosome:WASHUC1:7:24044575:24077329:-1 gene:ENSGALG00000011475 transcript:ENSGALT00000018709
gb|CO768250	1.67356e-05	0.00541714	-1.6346	spleen_EST03976 Spleen cDNA Library Gallus gallus cDNA 3', mRNA sequence [CO768250]
gb|AJ719468	0.000630013	0.037742	-1.63591	Q5ZMB6 : (Q5ZMB6) Hypothetical protein
gb|CV041732	0.000642146	0.0382033	-1.6364	no hits
gb|AJ720953	0.000110417	0.0140389	-1.63804	Q5ZI31 : (Q5ZI31) Hypothetical protein
gb|AJ719507	0.000842748	0.0454415	-1.63853	Q8AWB9 : (Q8AWB9) Condensin complex subunit
tc|TC211389	0.000272503	0.0235968	-1.63951	Unknown
gb|CR354068	0.000263116	0.0230279	-1.64017	Q9ESN5 : (Q9ESN5) SoxLZ/Sox6-binding protein Solt
gb|CR386361	4.27829e-05	0.00879052	-1.64165	Q9CZX7 : (Q9CZX7) Mus musculus 10 days embryo whole body cDNA, RIKEN full-length enriched library, clone:2610319K07 product:hypothetical protein, full insert sequence (RIKEN cDNA 2610319K07) (Mus musculus adult male epididymis cDNA, RIKEN full-length
gb|CR523710	0.000409177	0.0291855	-1.64526	Q5PQQ5 : (Q5PQQ5) Leucine zipper-EF-hand containing transmembrane protein 2 (Predicted)
gb|CR407510	8.47142e-05	0.0126643	-1.64526	P63300 : gi:54039596:sp:P63300:SEPW1_MOUSE Selenoprotein W &gt;gnl:BL_ORD_ID:191632 gi:54039595:sp:P63301:SEPW1_RAT Selenoprotein W
gb|BX935908	0.000360145	0.0275859	-1.6479	ENSGALP00000010180 : ENSGALP00000010180 pep:novel chromosome:WASHUC1:9:8824939:8829667:-1 gene:ENSGALG00000006305 transcript:ENSGALT00000010194
gb|BU104414	5.13516e-05	0.00957861	-1.64905	no hits
gb|BX267900	0.00063954	0.0381037	-1.65087	no hits
gb|A_87_P040036	0.000302149	0.0249087	-1.65087	Unknown
gb|BX932571	3.22709e-05	0.00779853	-1.65268	Gallus gallus finished cDNA, clone ChEST597b21. [BX932571]
gb|CR354315	0.000501692	0.0329134	-1.65748	XP_425703 : gi:50759021:ref:XP_425703.1: PREDICTED: similar to TP53 regulating kinase (p53-related protein kinase) (Nori-2) [Gallus gallus]
gb|ENSGALT00000011888.2	0.000766306	0.0423821	-1.65781	no hits
gb|BU370982	8.30685e-05	0.0126643	-1.65798	Q9NQ31 : (Q9NQ31) Proline-rich protein BCA3 (Breast cancer associated gene 3 protein) (PKA-interacting protein) (AKIP1)
gb|AJ719992	0.00075291	0.041982	-1.65831	Gallus gallus mRNA for hypothetical protein, clone 9c6. [AJ719992]
gb|BX930302	0.000924364	0.0477861	-1.6618	Gallus gallus finished cDNA, clone ChEST586n20. [BX930302]
gb|AJ720582	0.000200896	0.0197855	-1.66246	Q5ZJ52 : (Q5ZJ52) Hypothetical protein
gb|AJ720686	5.60751e-05	0.00996917	-1.6628	Gallus gallus mRNA for hypothetical protein, clone 23h13. [AJ720686]
gb|AJ719669	2.94077e-05	0.00764125	-1.66863	Q5ZLR5 : (Q5ZLR5) Hypothetical protein
gb|U65472	1.87682e-05	0.00577737	-1.66913	Q98944 : (Q98944) Leucine zipper transcription factor
gb|AJ720028	0.00044455	0.0305371	-1.67013	Gallus gallus mRNA for hypothetical protein, clone 9k18. [AJ720028]
gb|CR391638	0.000249772	0.0222896	-1.6713	Gallus gallus finished cDNA, clone ChEST898g15. [CR391638]
tc|TC205809	0.000245791	0.0219823	-1.67766	Unknown
gb|BX929863	2.18139e-05	0.00641011	-1.68051	Q66H09 : (Q66H09) Tetratricopeptide repeat domain 1
gb|AY728140	0.000366962	0.02793	-1.68051	Gallus gallus putative LEDGF/p75 transcription factor (PSIP1) mRNA, complete cds. [AY728140]
gb|BX934016	0.000663062	0.0390498	-1.68253	Gallus gallus finished cDNA, clone ChEST58m21. [BX934016]
gb|BU462170	0.00043705	0.0302763	-1.68422	ENSGALP00000018048 : ENSGALP00000018048 pep:novel chromosome:WASHUC1:3:36176028:36204028:-1 gene:ENSGALG00000011091 transcript:ENSGALT00000018070
gb|CR338891	3.95325e-05	0.00861452	-1.68573	XP_419085 : gi:50736221:ref:XP_419085.1: PREDICTED: similar to chromosome 9 open reading frame 19; 17kD fetal brain protein [Gallus gallus]
gb|AF029071	0.000625775	0.0376454	-1.68624	Gallus gallus p52 pro-apototic protein mRNA, complete cds. [AF029071]
gb|AJ719450	2.81526e-05	0.00743603	-1.68691	Q5ZMD4 : (Q5ZMD4) Hypothetical protein
gb|AJ720304	5.00716e-06	0.00283341	-1.68742	no hits
gb|AJ851544	0.000165228	0.0174953	-1.68928	Q5R9E4 : (Q5R9E4) Microfibril-associated glycoprotein 3 precursor
gb|CR338810	0.000224276	0.0210328	-1.69029	no hits
gb|BU332753	9.60979e-05	0.0134933	-1.6913	XP_214053 : gi:34878065:ref:XP_214053.2: PREDICTED: similar to Putative pre-mRNA splicing factor RNA helicase (DEAH box protein 15) [Rattus norvegicus]
gb|AJ720378	5.53579e-05	0.00993113	-1.69283	Q5ZJQ6 : (Q5ZJQ6) Hypothetical protein
gb|BX930958	0.000672356	0.0394833	-1.69689	Gallus gallus finished cDNA, clone ChEST68p17. [BX930958]
gb|AJ719309	0.000600805	0.0369865	-1.69723	Q5ZMS5 : (Q5ZMS5) Hypothetical protein
gb|BX933980	2.06377e-06	0.00168392	-1.69791	Gallus gallus finished cDNA, clone ChEST58l17. [BX933980]
gb|AF190051	0.000290716	0.0244487	-1.69825	Q9H0N5 : (Q9H0N5) DcoH-like protein DCoHm (HNF1-alpha dimerization cofactor)
gb|CR338810	0.000697902	0.0401989	-1.69927	Gallus gallus finished cDNA, clone ChEST968j1. [CR338810]
gb|AJ851429	0.000224557	0.0210328	-1.7037	Q5F471 : (Q5F471) Hypothetical protein
gb|AF268470	4.94165e-05	0.00944214	-1.70523	Q9I9D1 : (Q9I9D1) Voltage-dependent anion channel
gb|BU484006	0.000535651	0.0343533	-1.71001	XP_424797 : gi:50761669:ref:XP_424797.1: PREDICTED: similar to hypothetical protein FLJ35779 [Gallus gallus]
gb|BX931624	0.000233872	0.0215443	-1.71018	Gallus gallus finished cDNA, clone ChEST401a13. [BX931624]
gb|CR387426	1.55706e-05	0.00531333	-1.71052	Q58E89 : (Q58E89) Hypothetical protein
gb|BU205435	2.3414e-05	0.00664564	-1.71087	XP_413869 : gi:50753099:ref:XP_413869.1: PREDICTED: similar to hypothetical protein FLJ12484 [Gallus gallus]
gb|AJ720079	0.000686706	0.0399814	-1.71241	ENSRNOP00000041336 : ENSRNOP00000041336 pep:novel chromosome:RGSC3.4:3:8877009:8921175:1 gene:ENSRNOG00000014584 transcript:ENSRNOT00000041921
gb|AJ851397	0.000555548	0.0349723	-1.71429	Q9BTT0 : (Q9BTT0) Acidic leucine-rich nuclear phosphoprotein 32 family member E (LANP-like protein) (LANP-L)
gb|BX932049	0.000630698	0.037742	-1.71481	no hits
gb|BX931314	2.66278e-06	0.00190735	-1.71549	Gallus gallus finished cDNA, clone ChEST335h8. [BX931314]
gb|AF095939	0.000244852	0.0219823	-1.71652	Q9YHT1 : (Q9YHT1) Succinate dehydrogenase Fp subunit (Fragment)
gb|BU378224	4.33814e-05	0.00886918	-1.72789	Q9Y294 : (Q9Y294) Hypothetical protein DKFZp564E2182 (CGI-98 protein) (Anti-silencing function 1A) (Hypothetical protein FLJ22085) (ASF1 anti-silencing function 1 homolog A) (CIA)
gb|AF208489	6.97325e-05	0.0115803	-1.72858	XP_419728 : gi:50742716:ref:XP_419728.1: PREDICTED: similar to Bcl-2-associated transcription factor short form [Gallus gallus]
gb|M36167	0.000357894	0.0275476	-1.72893	Chicken calmodulin mRNA, complete cds. [M36167]
gb|BU255912	4.50223e-05	0.00906025	-1.73083	Q5F475 : (Q5F475) Hypothetical protein
gb|AJ720984	0.000112268	0.0141623	-1.73169	Gallus gallus mRNA for hypothetical protein, clone 31o2. [AJ720984]
gb|AJ720040	0.000117345	0.0146223	-1.73516	Q5ZKP4 : (Q5ZKP4) Hypothetical protein
gb|BX262679	0.000163644	0.0174953	-1.73533	XP_429964 : gi:50746375:ref:XP_429964.1: PREDICTED: hypothetical protein XP_429964 [Gallus gallus]
gb|CR386927	8.5263e-08	0.000193687	-1.73794	no hits
gb|AJ851478	0.000773062	0.0426403	-1.73898	Q5F422 : (Q5F422) Hypothetical protein
gb|BU305545	3.0947e-05	0.00771256	-1.74264	ENSGALP00000002259 : ENSGALP00000002259 pep:novel chromosome:WASHUC1:24:2452328:2477823:-1 gene:ENSGALG00000001491 transcript:ENSGALT00000002261
gb|AJ719731	1.62254e-06	0.00146605	-1.74525	Q5ZLK3 : (Q5ZLK3) Hypothetical protein
gb|BX934340	0.000537847	0.0343533	-1.74752	ENSGALP00000004352 : ENSGALP00000004352 pep:novel chromosome:WASHUC1:26:2842412:2853541:-1 gene:ENSGALG00000002762 transcript:ENSGALT00000004361
gb|CR354090	0.000186368	0.0188907	-1.75155	no hits
gb|BX932029	0.000122372	0.0150197	-1.7547	Q9D8Y1 : (Q9D8Y1) Mus musculus 10 day old male pancreas cDNA, RIKEN full-length enriched library, clone:1810020E01 product:hypothetical protein, full insert sequence (RIKEN cDNA 1810020E01)
gb|CD727530	0.000203533	0.0199491	-1.75593	no hits
gb|CR387359	0.000282461	0.0240014	-1.76086	Gallus gallus finished cDNA, clone ChEST350d21. [CR387359]
gb|BX929863	3.75372e-05	0.00842139	-1.76332	Gallus gallus finished cDNA, clone ChEST658g8. [BX929863]
tc|TC224221	4.38971e-06	0.00256325	-1.76703	Unknown
gb|BX935461	9.22722e-05	0.0132833	-1.76827	Q6FI17 : (Q6FI17) RSU1 protein (Ras suppressor protein 1)
gb|AJ719631	2.63753e-05	0.00716954	-1.76933	Q5SRN0 : (Q5SRN0) Cell division cycle 40 homolog (Yeast)
gb|AJ720092	0.000234041	0.0215443	-1.77039	Gallus gallus mRNA for hypothetical protein, clone 10g10. [AJ720092]
gb|AB073426	0.000566064	0.0354305	-1.77128	ENSGALP00000008063 : ENSGALP00000008063 pep:known chromosome:WASHUC1:4:1915439:1929694:-1 gene:ENSGALG00000005038 transcript:ENSGALT00000008077
gb|AJ721076	6.86722e-05	0.0115078	-1.77422	Gallus gallus mRNA for hypothetical protein, clone 34f23. [AJ721076]
gb|AJ719702	5.06787e-06	0.00283341	-1.77553	Gallus gallus mRNA for hypothetical protein, clone 5g18. [AJ719702]
gb|X72892	1.357e-05	0.00478584	-1.77731	G.gallus cycA mRNA. [X72892]
gb|CR353937	9.55062e-05	0.0134595	-1.77749	no hits
gb|AJ719348	9.43091e-05	0.0134595	-1.78818	Q5ZMN6 : (Q5ZMN6) Hypothetical protein
gb|X52562	2.79929e-05	0.00743124	-1.78908	P19179 : (P19179) Fimbrin
gb|AJ720915	1.2657e-05	0.00469667	-1.79069	Q5ZI69 : (Q5ZI69) Hypothetical protein
gb|BX935829	1.17047e-05	0.00454988	-1.7923	XP_417322 : gi:50758575:ref:XP_417322.1: PREDICTED: similar to serologically defined breast cancer antigen 84 isoform a [Gallus gallus]
gb|AJ719604	2.97921e-06	0.00206437	-1.79248	Q5ZLY0 : (Q5ZLY0) Hypothetical protein
tc|TC202981	0.000408775	0.0291855	-1.79391	Q7Z478 (Q7Z478) DEAH (Asp-Glu-Ala-His) box polypeptide 29, partial (19%) [TC202981]
gb|CR405925	0.000198931	0.0196393	-1.79409	XP_422422 : gi:50751486:ref:XP_422422.1: PREDICTED: similar to Kinesin-like protein KIF2C (Mitotic centromere-associated kinesin) (MCAK) (Kinesin-like protein 6) [Gallus gallus]
gb|CR386866	5.49462e-06	0.00297934	-1.79463	XP_413717 : gi:50752699:ref:XP_413717.1: PREDICTED: similar to thyroid hormone receptor interactor 4; thyroid receptor interacting protein 4; activating signal cointegrator 1 [Gallus gallus]
gb|CR353653	1.30616e-05	0.00469667	-1.79589	Gallus gallus finished cDNA, clone ChEST232h11. [CR353653]
gb|AJ720028	1.81588e-05	0.00565678	-1.79715	Q5ZKQ6 : (Q5ZKQ6) Hypothetical protein
gb|BX935160	0.000225909	0.0210328	-1.79751	Gallus gallus finished cDNA, clone ChEST536d4. [BX935160]
gb|AJ719931	0.000170251	0.0178011	-1.79769	Q5ZL03 : (Q5ZL03) Hypothetical protein
gb|BU266634	0.000373183	0.0282244	-1.79769	no hits
gb|BX930961	0.000302279	0.0249087	-1.80015	Q12094 : (Q12094) Hypothetical UPF0293 protein YOR006c
gb|CR386123	0.000129247	0.0155798	-1.80038	Gallus gallus finished cDNA, clone ChEST466i24. [CR386123]
gb|CR354137	3.25249e-05	0.00779853	-1.80634	XP_416921 : gi:50730474:ref:XP_416921.1: PREDICTED: similar to mitochondrial ribosomal protein S9; muscle protein 637 [Gallus gallus]
gb|AJ720648	4.61331e-05	0.00909791	-1.80923	Q8YTC2 : gi:20140995:sp:Q8YTC2:Y2800_ANASP Hypothetical WD-repeat protein alr2800 &gt;gnl:BL_ORD_ID:1206427 gi:17131893:dbj:BAB74499.1: WD-repeat protein [Nostoc sp. PCC 7120] &gt;gnl:BL_ORD_ID:1206427 gi:17230292:ref:NP_486840.1: WD-repeat protein [Nosto
gb|AJ719309	3.27811e-06	0.00212661	-1.81412	Gallus gallus mRNA for hypothetical protein, clone 1f4. [AJ719309]
gb|AF151966	0.000388503	0.0285643	-1.81484	Q9PWA2 : (Q9PWA2) GTPase activating protein Rap1-GAP
tc|TC195029	5.12761e-06	0.00283341	-1.81539	Unknown
gb|BU466726	0.000400798	0.0291243	-1.81775	no hits
gb|AJ720598	8.10222e-05	0.0126359	-1.82121	Gallus gallus mRNA for hypothetical protein, clone 20p15. [AJ720598]
gb|BX936026	2.35523e-05	0.00665224	-1.82522	XP_425725 : gi:50759065:ref:XP_425725.1: PREDICTED: similar to Serine/threonine-protein kinase 6 (Serine/threonine kinase 15) (Aurora/IPL1-related kinase 1) (Aurora-related kinase 1) (hARK1) (Aurora-A) (Breast-tumor-amplified kinase) [Gallus gallus]
tc|TC216893	8.3928e-05	0.0126643	-1.82924	Unknown
gb|AF095446	4.94478e-05	0.00944214	-1.83015	Q9IAY5 : gi:68566062:sp:Q9IAY5:SDOS_CHICK Protein syndesmos
gb|BX932675	3.73293e-05	0.00842139	-1.83015	XP_413862 : gi:50753085:ref:XP_413862.1: PREDICTED: similar to hypothetical protein MGC45866 [Gallus gallus]
gb|CR391622	0.000892117	0.0469427	-1.83217	no hits
gb|AJ719387	0.000299693	0.0247955	-1.83235	Q5ZMJ7 : (Q5ZMJ7) Hypothetical protein
gb|AJ851479	0.000101518	0.0136782	-1.83731	Q9Y3I1 : (Q9Y3I1) F-box only protein 7
gb|BX932384	3.01461e-05	0.00764125	-1.84984	Q68FW2 : (Q68FW2) Cell division cycle associated 3
gb|BX930991	0.000104878	0.0137246	-1.85151	Gallus gallus finished cDNA, clone ChEST67n24. [BX930991]
gb|AJ720841	3.053e-07	0.00050681	-1.86153	Gallus gallus mRNA for hypothetical protein, clone 27h13. [AJ720841]
gb|AJ719676	0.000700168	0.0401989	-1.86414	Q5ZLQ8 : (Q5ZLQ8) Hypothetical protein
gb|AJ720929	3.06254e-05	0.00767287	-1.86675	ENSGALP00000013124 : ENSGALP00000013124 pep:novel chromosome:WASHUC1:10:20008116:20023591:1 gene:ENSGALG00000008095 transcript:ENSGALT00000013139
gb|Y00822	0.000190546	0.019135	-1.86881	Chicken mRNA for lamin B receptor. [Y00822]
gb|BU350564	0.000328237	0.0263177	-1.86937	no hits
gb|BU419412	8.58309e-06	0.00382062	-1.86974	XP_419303 : gi:50738532:ref:XP_419303.1: PREDICTED: similar to anaphase promoting complex subunit 1; anaphase-promoting complex 1 (meiotic checkpoint regulator) [Gallus gallus]
gb|U18309	8.60251e-06	0.00382062	-1.8718	Q90640 : (Q90640) Chromosome-associated kinesin KIF4A (Chromokinesin)
gb|BU471754	0.000877917	0.0465644	-1.88306	no hits
gb|AJ720114	3.42859e-07	0.000510898	-1.88457	Q5ZKH0 : (Q5ZKH0) TFIIH basal transcription factor complex TTD-A subunit (General transcription factor IIH polypeptide 5) (TFB5 ortholog)
tc|TC200048	0.000220533	0.0208386	-1.8908	Unknown
gb|CO768928	0.000137521	0.0161981	-1.90237	testis_EST00025 Testis cDNA Library Gallus gallus cDNA 3', mRNA sequence [CO768928]
gb|AY393846	0.000177657	0.0181529	-1.90446	Gallus gallus chaperonin subunit 8 theta mRNA, complete cds. [AY393846]
gb|AJ719515	0.000468198	0.0314738	-1.90808	Q5ZM69 : (Q5ZM69) Hypothetical protein
gb|CR406860	6.96049e-05	0.0115803	-1.91152	Gallus gallus finished cDNA, clone ChEST922i10. [CR406860]
gb|BX932855	7.3774e-06	0.00367846	-1.91343	Gallus gallus finished cDNA, clone ChEST270l20. [BX932855]
gb|BU410557	6.17077e-05	0.0106405	-1.91554	no hits
gb|AJ721005	0.000621462	0.0374746	-1.92168	Q80UX6 : (Q80UX6) Dph2l1 protein (Fragment)
gb|AM050269	1.65703e-05	0.00541714	-1.9263	Gallus gallus mRNA for RNase L inhibitor (RLI gene). [AM050269]
gb|AJ720519	4.0588e-05	0.00861452	-1.92649	Q5ZJB5 : (Q5ZJB5) Hypothetical protein
gb|CR524149	8.72429e-05	0.0127432	-1.92823	Q66H10 : (Q66H10) F-box only protein 39
gb|BX932394	0.000409233	0.0291855	-1.929	Q10430 : (Q10430) Hypothetical protein C188.04c in chromosome III
gb|CV862666	0.000952041	0.0486536	-1.929	gonad_EST10142 Embryonic gonad cDNA Library Gallus gallus cDNA 5', mRNA sequence [CV862666]
gb|BU258106	0.000110757	0.0140389	-1.92919	XP_420462 : gi:50746363:ref:XP_420462.1: PREDICTED: similar to Polo-like kinase 4 [Gallus gallus]
gb|AJ719631	6.13132e-07	0.000695956	-1.92938	Gallus gallus mRNA for hypothetical protein, clone 4l13. [AJ719631]
gb|CR353746	0.000193274	0.0193141	-1.93712	Gallus gallus finished cDNA, clone ChEST236g16. [CR353746]
tc|TC194494	0.000236903	0.0216388	-1.93808	CND3_XENLA (Q9YHB5) Condensin subunit 3 (Chromosome-associated protein G) (Chromosome assembly protein XCAP-G) (Condensin subunit CAP-G), partial (16%) [TC194494]
gb|X80792	0.000159162	0.0173937	-1.93944	Q90988 : (Q90988) Structural maintenance of chromosome 2 (Chromosome scaffold protein ScII)
gb|CR353714	9.74049e-05	0.0135362	-1.94235	Gallus gallus finished cDNA, clone ChEST932c13. [CR353714]
gb|CR523491	0.000692972	0.0401176	-1.94449	no hits
gb|CR391626	0.000616808	0.0373482	-1.94527	Gallus gallus finished cDNA, clone ChEST891c14. [CR391626]
gb|AB004649	0.000976462	0.0493322	-1.94566	P49452 : (P49452) Centromere protein C (CENP-C) (Centromere autoantigen C)
gb|AF151966	4.80587e-05	0.00931722	-1.94799	Gallus gallus GTPase activating protein Rap1-GAP mRNA, complete cds. [AF151966]
gb|CR386985	0.000700495	0.0401989	-1.94858	XP_358313 : gi:63652332:ref:XP_358313.3: PREDICTED: cDNA sequence BC018507 [Mus musculus]
gb|BU481976	0.000441395	0.0304226	-1.95287	no hits
gb|AJ720978	2.26606e-09	2.05994e-05	-1.95521	Gallus gallus mRNA for hypothetical protein, clone 31k8. [AJ720978]
gb|AJ720686	1.13105e-07	0.000230926	-1.9605	Q5ZIU8 : (Q5ZIU8) Katanin p80 WD40-containing subunit B1 (Katanin p80 subunit B1) (p80 katanin)
gb|BU483518	0.000175427	0.0180605	-1.9607	no hits
gb|BU114458	5.75749e-05	0.0101914	-1.96325	XP_420769 : gi:50747169:ref:XP_420769.1: PREDICTED: similar to chromosome condensation protein G, partial [Gallus gallus]
gb|AJ720339	0.000107083	0.0138502	-1.96619	Gallus gallus mRNA for hypothetical protein, clone 15k16. [AJ720339]
gb|CR387780	2.5854e-05	0.00709194	-1.96993	Gallus gallus finished cDNA, clone ChEST860h12. [CR387780]
gb|CR389782	0.000537256	0.0343533	-1.97842	Gallus gallus finished cDNA, clone ChEST721a13. [CR389782]
gb|AJ719627	0.00060252	0.0369865	-1.9802	Q5ZLV7 : (Q5ZLV7) Hypothetical protein
gb|BX929607	0.000113083	0.0142048	-1.98754	Gallus gallus finished cDNA, clone ChEST749b7. [BX929607]
gb|CR353480	2.36765e-06	0.00182409	-1.99073	no hits
gb|BU281286	0.000615128	0.037304	-1.99951	no hits
gb|BU106686	1.06655e-05	0.00424591	-2.00091	no hits
gb|BX934024	9.11902e-05	0.0131714	-2.00191	XP_420011 : gi:50745182:ref:XP_420011.1: PREDICTED: similar to T-LAK cell-originated protein kinase; spermatogenesis-related protein kinase; PDZ-binding kinase; PBK; MAPKK-like protein kinase; serine/threonine protein kinase [Gallus gallus]
gb|CR389310	0.000480112	0.0319533	-2.00331	Q6ZVA8 : (Q6ZVA8) Hypothetical protein FLJ42815
gb|AJ720587	1.65327e-06	0.00146605	-2.00511	Q5ZJ47 : (Q5ZJ47) Hypothetical protein
gb|CR391210	0.000426677	0.0299322	-2.02263	XP_430127 : gi:50750351:ref:XP_430127.1: PREDICTED: hypothetical protein XP_430127 [Gallus gallus]
gb|AJ719763	0.000170633	0.0178011	-2.02364	Gallus gallus mRNA for hypothetical protein, clone 6d17. [AJ719763]
gb|AY393846	1.28129e-06	0.00124562	-2.02425	Q6EE31 : (Q6EE31) Chaperonin subunit 8 theta
gb|BU232723	0.000220264	0.0208386	-2.02628	ENSDARP00000015880 : ENSDARP00000015880 pep:known chromosome:ZFISH5:25:4160470:4287942:-1 gene:ENSDARG00000008852 transcript:ENSDART00000002498
gb|X64743	5.54475e-06	0.00297934	-2.02891	P30374 : (P30374) Ribonuclease homolog precursor (RSFR)
gb|U12438	0.000838649	0.0453401	-2.02891	P53033 : (P53033) Activator 1 40 kDa subunit (Replication factor C 40 kDa subunit) (A1 40 kDa subunit) (RF-C 40 kDa subunit) (RFC40)
gb|BX932429	0.00028713	0.0242469	-2.03033	XP_422152 : gi:50750804:ref:XP_422152.1: PREDICTED: similar to origin recognition complex subunit 4; origin recognition complex, subunit 4 (yeast homolog)-like [Gallus gallus]
gb|CR523545	0.000147395	0.016817	-2.03236	Gallus gallus finished cDNA, clone ChEST868g21. [CR523545]
tc|TC194494	1.04327e-05	0.00418785	-2.04541	CND3_XENLA (Q9YHB5) Condensin subunit 3 (Chromosome-associated protein G) (Chromosome assembly protein XCAP-G) (Condensin subunit CAP-G), partial (16%) [TC194494]
gb|CO420802	0.000186726	0.0188907	-2.0493	GGEZHC1011F01.g HC1 Gallus gallus cDNA clone GGEZHC1011F01, mRNA sequence [CO420802]
gb|AF406761	1.28921e-05	0.00469667	-2.05053	Gallus gallus caspase-activated DNase (CAD) mRNA, complete cds. [AF406761]
tc|TC195186	0.000571076	0.0355806	-2.05464	ASPM_MOUSE (Q8CJ27) Abnormal spindle-like microcephaly-associated protein homolog (Calmodulin-binding protein 1) (Spindle and hydroxyurea checkpoint abnormal protein) (Calmodulin-binding protein Sha1), partial (3%) [TC195186]
gb|AJ851748	9.94822e-06	0.00411195	-2.05567	Q5F3A2 : (Q5F3A2) Hypothetical protein
gb|CR353982	0.000384209	0.028484	-2.05628	ENSGALP00000004392 : ENSGALP00000004392 pep:novel chromosome:WASHUC1:Un:9586208:9621301:-1 gene:ENSGALG00000002787 transcript:ENSGALT00000004401
gb|AJ719849	0.000880846	0.0465741	-2.05978	Q5ZL85 : (Q5ZL85) Hypothetical protein
gb|CR388770	0.000343219	0.0269251	-2.0757	ENSGALP00000024988 : ENSGALP00000024988 pep:novel chromosome:WASHUC1:4:79652146:79720050:-1 gene:ENSGALG00000015528 transcript:ENSGALT00000025034
gb|CR385109	9.64251e-05	0.0134933	-2.0782	XP_420910 : gi:50747576:ref:XP_420910.1: PREDICTED: similar to FLJ23311 protein [Gallus gallus]
gb|AB101006	0.000172343	0.0178235	-2.08111	Gallus gallus mRNA for restricted expression proliferation associated protein-100, complete cds. [AB101006]
gb|AF406761	0.000218799	0.0208386	-2.08673	Q8UVS5 : (Q8UVS5) Caspase-activated DNase
gb|BU314427	8.58004e-06	0.00382062	-2.10181	no hits
gb|BX932212	0.000647649	0.0384188	-2.10286	Gallus gallus finished cDNA, clone ChEST361l2. [BX932212]
gb|U62026	0.00034852	0.0271844	-2.10707	Q98940 : (Q98940) Cardiac muscle factor 1 CMF1
gb|CR391210	3.17368e-05	0.00779853	-2.10918	Gallus gallus finished cDNA, clone ChEST200c1. [CR391210]
gb|AJ720121	2.56446e-06	0.00188526	-2.10939	Q5ZKG3 : (Q5ZKG3) Hypothetical protein
gb|AJ720948	0.000157176	0.0173772	-2.10939	Q5ZI36 : (Q5ZI36) Hypothetical protein
gb|AJ720106	0.000853364	0.0457724	-2.11785	Q5ZKH8 : (Q5ZKH8) Hypothetical protein
gb|BX265479	0.000952316	0.0486536	-2.12187	no hits
gb|BU263257	0.000121065	0.0149041	-2.12379	no hits
gb|BX935761	3.25321e-05	0.00779853	-2.12761	Gallus gallus finished cDNA, clone ChEST1001h14. [BX935761]
gb|BX932979	4.07523e-05	0.00861452	-2.14042	no hits
gb|BX932394	5.2955e-05	0.00965732	-2.16279	Gallus gallus finished cDNA, clone ChEST95b13. [BX932394]
gb|BU329745	4.00688e-06	0.0023753	-2.17103	XP_420670 : gi:50746907:ref:XP_420670.1: PREDICTED: similar to Centromeric protein E (CENP-E protein) [Gallus gallus]
gb|BX929443	9.78296e-06	0.00411195	-2.21732	XP_418292 : gi:50731605:ref:XP_418292.1: PREDICTED: similar to lactamase, beta 2 [Gallus gallus]
gb|CR387062	1.278e-05	0.00469667	-2.2251	no hits
gb|AJ851391	1.03277e-05	0.00418785	-2.23714	Gallus gallus mRNA for hypothetical protein, clone 1f2. [AJ851391]
gb|AW355249	2.08869e-05	0.00628103	-2.25151	no hits
gb|BU378097	1.54847e-05	0.00531333	-2.25308	no hits
gb|CF256827	3.03529e-05	0.00766977	-2.26778	ENSP00000349485 : ENSP00000349485 pep:novel chromosome:NCBI35:22:18965186:19034318:-1 gene:ENSG00000197997 transcript:ENST00000356993
gb|AJ719781	1.64069e-05	0.00540563	-2.27459	ENSGALP00000024747 : ENSGALP00000024747 pep:novel chromosome:WASHUC1:1:81672275:81686629:-1 gene:ENSGALG00000015363 transcript:ENSGALT00000024793
gb|CR354077	3.10392e-07	0.00050681	-2.27573	Gallus gallus finished cDNA, clone ChEST370l14. [CR354077]
gb|CR385413	2.28171e-05	0.00656252	-2.28439	XP_421446 : gi:50748892:ref:XP_421446.1: PREDICTED: similar to discs large homolog 7; Drosophila discs large-1 tumor suppressor-like; hepatoma up-regulated protein [Gallus gallus]
gb|AJ720378	4.01338e-05	0.00861452	-2.28965	Gallus gallus mRNA for hypothetical protein, clone 16g4. [AJ720378]
tc|TC207482	0.000297703	0.024731	-2.32472	Q7QC42 (Q7QC42) ENSANGP00000014951, partial (12%) [TC207482]
gb|AJ720603	7.67368e-05	0.0121507	-2.33544	Gallus gallus mRNA for hypothetical protein, clone 21d5. [AJ720603]
gb|CR354151	2.65772e-08	8.363e-05	-2.34574	no hits
gb|CR391281	1.77592e-09	2.05994e-05	-2.36245	Gallus gallus finished cDNA, clone ChEST682m21. [CR391281]
gb|BX277390	1.73266e-05	0.00554574	-2.38619	no hits
gb|AJ851612	6.48301e-08	0.000176566	-2.43197	Q9NZ08 : gi:20137531:sp:Q9NZ08:ARTS1_HUMAN Adipocyte-derived leucine aminopeptidase precursor (A-LAP) (ARTS-1) (Aminopeptidase PILS) (Puromycin-insensitive leucyl-specific aminopeptidase) (PILS-AP) (Type 1 tumor necrosis factor receptor shedding aminopept
gb|BX934825	9.24672e-06	0.00402196	-2.4383	Q5ZMV4 : (Q5ZMV4) Hypothetical protein
gb|AY257167	1.93666e-08	7.2083e-05	-2.4893	Q6X3Y9 : (Q6X3Y9) MHC class I antigen (Fragment)
gb|BX259276	2.85995e-06	0.0020154	-2.49503	no hits
gb|BX950705	3.98108e-06	0.0023753	-2.50177	Gallus gallus finished cDNA, clone ChEST192n3. [BX950705]
gb|AJ719843	0.000837448	0.0453401	-2.50403	Q5ZL91 : (Q5ZL91) Hypothetical protein
gb|CR353393	1.7894e-06	0.00152418	-2.51004	Gallus gallus finished cDNA, clone ChEST486f17. [CR353393]
gb|CR386580	2.07569e-07	0.000386424	-2.51029	no hits
gb|A_87_P041179	0.000445997	0.0305851	-2.5108	Unknown
gb|BM487357	2.64053e-05	0.00716954	-2.52136	Q5ZMV4 : (Q5ZMV4) Hypothetical protein
gb|CR385186	0.000788453	0.0432557	-2.64402	Gallus gallus finished cDNA, clone ChEST540g8. [CR385186]
gb|AJ720603	0.000347537	0.0271596	-2.68156	Q5ZJ31 : (Q5ZJ31) Hypothetical protein
tc|TC193842	4.75188e-09	2.77344e-05	-2.68478	Unknown
gb|BU353622	7.80977e-08	0.00018777	-2.72918	Q9BCW3 : (Q9BCW3) MHC Rfp-Y class I alpha chain
gb|CR354121	0.000149359	0.016817	-2.73464	XP_416915 : gi:50730460:ref:XP_416915.1: PREDICTED: similar to interleukin 1 receptor, type I [Gallus gallus]
gb|AJ719375	1.04291e-05	0.00418785	-2.79939	Q5ZMK9 : (Q5ZMK9) Hypothetical protein
gb|AJ851622	6.00766e-08	0.000175457	-2.80331	Q5F3M8 : (Q5F3M8) Hypothetical protein
gb|BX261173	1.64197e-08	6.70298e-05	-2.87715	no hits
gb|AJ851622	7.0179e-08	0.000179325	-2.9049	Gallus gallus mRNA for hypothetical protein, clone 12o19. [AJ851622]
tc|TC224281	1.12326e-08	5.08627e-05	-2.9388	Unknown
gb|AJ719375	3.49566e-07	0.000510898	-2.96299	Gallus gallus mRNA for hypothetical protein, clone 1l21. [AJ719375]
gb|BX935919	1.04609e-08	5.08627e-05	-3.16736	Q02359 : (Q02359) Transmembrane protein (Fragment)
tc|TC195591	5.25841e-07	0.000635917	-3.42671	Q6ZQ95 (Q6ZQ95) MKIAA0562 protein (Fragment), partial (29%) [TC195591]
gb|CR390584	8.51694e-07	0.000885896	-4.18698	XP_421595 : gi:50749344:ref:XP_421595.1: PREDICTED: similar to cadherin-related 23 protein [Gallus gallus]
gb|BX950678	1.11407e-07	0.000230926	-4.57396	Gallus gallus finished cDNA, clone ChEST581b20. [BX950678]
